# Supplementary material for: Trends in clinical research in Saudi Arabia: A registry-based descriptive analysis of ClinicalTrials.gov to 2025
Source: Medicine (Baltimore). 2026 May 15;105(20):e48740. doi: 10.1097/MD.0000000000048740 (PMC13183114; doi:10.1097/MD.0000000000048740)
Supplement: Supplementary file 1 [file medi-105-e48740-s001.xlsx]

## Sheet: Supplementary File 1
Supplemental Table 1. List of clinical trials registered in Saudi Arabia to 2025.
NCT Number	Study Title	Study URL	Acronym	Study Status	Brief Summary	Study Results	Conditions	Interventions	Primary Outcome Measures	Secondary Outcome Measures	Other Outcome Measures	Sponsor	Collaborators	Sex	Age	Phases	Enrollment	Funder Type	Study Type	Study Design	Other IDs	Start Date	Primary Completion Date	Completion Date	First Posted	Results First Posted	Last Update Posted	Locations	Study Documents
NCT07113535	Post-extubation Use RAM Cannula Versus Short Binasal Prong Interfaces in Preterm Infants	https://clinicaltrials.gov/study/NCT07113535		NOT_YET_RECRUITING	Nowadays, the use of non-invasive ventilation for preterm infants in the NICU has increased to avoid complications associated with prolonged endotracheal intubation. Adequate pressure delivery through non-invasive ventilation is essential, as it enhances the growth and development of premature lungs. Various interfaces have been used to ensure proper sealing. The RAM cannula, used as an interface…	NO	Premature|Respiratory Distress Syndrome|Extubation	OTHER: RAM cannula|OTHER: Short binasal prong	Failure of extubation incidence rate, Need for reintubation within 72 hours post-extubation trial, 28 days of an infant's life	Duration of non-invasive ventilation, Days on non-invasive ventilation, 120 days|whole duration of oxygen therapy, Days on oxygen therapy during NICU admission, 120 days|Diaphragmatic indices and lung ultrasound scores post-extubation (pre & post extubation then weekly), Diaphragmatic indices (diaphragmatic thickness \&excursion) and lung ultrasound scores post-extubation, 120 days|Need for reint…		Ministry of Health, Saudi Arabia		ALL	CHILD	NA	90	OTHER_GOV	INTERVENTIONAL	Allocation: RANDOMIZED|Intervention Model: PARALLEL|Masking: SINGLE (OUTCOMES_ASSESSOR)|Primary Purpose: PREVENTION	H-03-M-11	2025-08	2027-06-30	2027-12-31	2025-08-08		2025-08-08	King Salman Bin Abdulaziz Medical City, Medina, Saudi Arabia
NCT07111143	Nursing Interventions to Mitigate Climate Change-related Effects on Symptom Severity and Physical Capacity	https://clinicaltrials.gov/study/NCT07111143	climate effect	COMPLETED	Randomize controlled, parallel, double-blind, with two arms, which purpose is verify the nursing educational intervention effects to reduce asthma severity symptoms in older adults.	NO	Asthma Exacerbations	OTHER: nursing intervention	asthma severity, Education intervention for asthma prevention. self-management practices and adaptation behaviors: rinsing the nose with salty water, inhalation of steam, proper technique of using inhalers, breathing and Aerobic exercises. Lara Asthma Symptom Scale was used total score between 8 and 40, where higher scores indicate more severe asthma symptoms., thee month	physical activity level among participants, Education intervention to improv physical capacity. self-management practices and adaptation behaviors: rinsing the nose with salty water, inhalation of steam, proper technique of using inhalers, breathing and Aerobic exercises. International Physical Activity Questionnaire - Short Form adopted is a self-reported tool, in which physical activity grades …		Norther Private Collage of Nursing	Minia University	ALL	ADULT, OLDER_ADULT	NA	120	OTHER	INTERVENTIONAL	Allocation: RANDOMIZED|Intervention Model: PARALLEL|Masking: DOUBLE (PARTICIPANT, INVESTIGATOR)|Primary Purpose: TREATMENT	senior asthma	2024-09-01	2025-04-30	2025-05-29	2025-08-08		2025-08-08	Norther Private Colleague of Nursing, Arar, Norther Border, 1447, Saudi Arabia
NCT07110467	Nursing Intervention of Blinking Exercises to Alleviate Dry Eye and Enhance Daily Life in Older Adults	https://clinicaltrials.gov/study/NCT07110467	blinking dry	COMPLETED	The study aimed to evaluate the effect of blinking exercises in improving eye dryness and daily life in older adults. Participants aged 60 years and older of both genders, diagnosed with dry eyes and patients who were alert and able to communicate.	NO	Daily Activities|Eye Health	PROCEDURE: blinking exercises	change in quality of life, Impact Dry Eye Everyday Life Questionnaire it include 3 domains (daily activity limitations, emotional wellbeing, and work limitations), a scale score is calculated between 0 (representing total impairment) and 100 (representing no impairment). The daily activities sub-domain is the quality of life instrument. It is comprised of 27 items, each item had five answers "str…			Norther Private Collage of Nursing		ALL	ADULT, OLDER_ADULT	NA	100	OTHER	INTERVENTIONAL	Allocation: RANDOMIZED|Intervention Model: PARALLEL|Masking: DOUBLE (PARTICIPANT, INVESTIGATOR)|Primary Purpose: TREATMENT	ID/Zu.Nur.REC #: 272	2024-11-01	2025-05-02	2025-06-12	2025-08-07		2025-08-07	Norther Private Colleague of Nursing, Arar, Norther Border, 1447, Saudi Arabia
NCT07091578	Supervised Toothbrushing and Oral Health Education in Primary Schools in Saudi Arabia	https://clinicaltrials.gov/study/NCT07091578		ACTIVE_NOT_RECRUITING	The goal of this pilot study is to assess the feasibility of implementing school-based oral health programmes including supervised toothbrushing and oral health education. The main questions it aims to answer are: * Is it feasible to implement supervised toothbrushing and oral health education programmes in primary schools in Riyadh, Saudi Arabia? * What are the facilitators and barriers to imple…	NO	Dental Caries	BEHAVIORAL: Supervised toothbrushing|BEHAVIORAL: Oral Health Education	Feasibility of implementing supervised toothbrushing and oral health education programmes based on qualitative interviews, Feasibility will be assessed through semi-structured interviews conducted with school staff and dental professionals. The interviews will explore programme acceptability, staff engagement, adherence to toothbrushing supervision protocols, and perceived barriers and facilitato…	Change in dental caries prevalence using dmft score, Dental examinations will be conducted at baseline and follow-up after one academic year. Dental caries will be assessed using the decayed, missing, and filled teeth (dmft) index for primary teeth and DMFT index for permanent teeth. The dmft/DMFT score represents the total number of teeth that are decayed (d/D), missing due to caries (m/M), or f…		Fatimah Alshehri	King Saud University	ALL	CHILD	NA	202	OTHER	INTERVENTIONAL	Allocation: RANDOMIZED|Intervention Model: PARALLEL|Masking: SINGLE (OUTCOMES_ASSESSOR)|Primary Purpose: HEALTH_SERVICES_RESEARCH	LRS/DP-23/24-40999|24/1240/IRB	2024-08-18	2025-10-30	2025-11-30	2025-07-29		2025-08-08	King Saud University, Riyadh, Saudi Arabia
NCT07090694	PRF vs. Graftless Sinus Lift With Implant Placement	https://clinicaltrials.gov/study/NCT07090694		ENROLLING_BY_INVITATION	The goal of this clinical trial is to evaluate the effectiveness of sinus floor elevation using platelet-rich fibrin (PRF) compared to a graftless approach in adult patients with atrophic posterior maxilla (residual bone height 5-7 mm) requiring dental implant rehabilitation. The main questions it aims to answer are: Does PRF enhance bone height gain more effectively than graftless sinus elevatio…	NO	Maxillary Sinus Floor Augmentation|Alveolar Bone Loss|Atrophy|Platelet-rich Fibrin|Dental Implant	PROCEDURE: Graftless Transcrestal Sinus Floor Elevation with Immediate Implant Placement|BIOLOGICAL: Platelet-Rich Fibrin (PRF)-Assisted Transcrestal Sinus Floor Elevation with Immediate Implant Placement	Radiographic Bone Height Gain, Vertical bone gain measured using Cone Beam Computed Tomography (CBCT) from the alveolar crest to the elevated sinus floor. The measurement is taken at baseline (preoperatively) and compared with measurements at 6 months postoperatively to evaluate the success of sinus augmentation., Baseline and 6 months postoperatively	Implant Stability Quotient (ISQ), Measurement of primary and secondary implant stability using an Osstell device. ISQ values are recorded at the time of implant placement and at 6 months postoperatively to assess osseointegration and mechanical stability., Immediate postoperative (Day 0) and 6 months postoperatively|Marginal Bone Loss, Radiographic evaluation of crestal bone loss measured at the …		Dar Al Uloom University		ALL	ADULT, OLDER_ADULT	PHASE1	8	OTHER	INTERVENTIONAL	Allocation: RANDOMIZED|Intervention Model: PARALLEL|Masking: SINGLE (OUTCOMES_ASSESSOR)|Primary Purpose: TREATMENT	038- 003- 2025	2025-02-01	2025-08	2025-08	2025-07-29		2025-07-29	College of Dentistry, Dar AlUloom University, Riyadh, 11512, Saudi Arabia
NCT07089251	The Perioperative Outcome of Epinephrine Infusion and Tranexamic Acid in Knee Arthroplasty Surgery	https://clinicaltrials.gov/study/NCT07089251		RECRUITING	The aim of this clinical trial is to evaluate the effect of administering low-dose epinephrine and tranexamic acid on perioperative blood loss, thromboembolic complications, and hospitalization duration in patients undergoing knee joint arthroplasty. Also aim to evaluate the effect of administering low-dose epinephrine and tranexamic acid on perioperative thromboembolic complications, and hospita…	NO	Knee Arthroplasty, Total|Knee Arthritis, Osteoarthritis|Total Knee Anthroplasty|Blood Loss|Tranexamic Acid Use|Epinephrine	DRUG: low-dose epinephrine and tranexamic acid|DRUG: Tranexamic Acid (TXA) treatment	Perioperative blood loss, Calculated 24 h blood loss in mL, Hidden blood loss in mL, Hemoglobin levels in g/dL, Hematocrit levels as a percentage, Platelets count in cells/ÂµL., Daily, till post-operative day 5	Thromboembolic complications, Daily, till post-operative day 5|Hospitalization duration, Daily, till post-operative day 5|Drug side effects (epinephrine + tranexamic acid), Daily, till post-operative day 5|Complications, VTE, SSI, UTI, AKI, Cardiac Arrhythmias, Stroke, Daily, till post-operative day 5		King Abdullah International Medical Research Center		ALL	ADULT, OLDER_ADULT	PHASE4	80	OTHER	INTERVENTIONAL	Allocation: RANDOMIZED|Intervention Model: PARALLEL|Masking: DOUBLE (PARTICIPANT, INVESTIGATOR)|Primary Purpose: TREATMENT	ICTR24/002/9	2025-07-15	2027-06-24	2027-06-24	2025-07-28		2025-07-28	King Abdulaziz Medical City, Ministry of National Guard - Health Affairs, Riyadh, Saudi Arabia
NCT07089108	Arabic NODA Validation Study for Autism Diagnosis in Saudi Arabia	https://clinicaltrials.gov/study/NCT07089108	NODA-ARSA	COMPLETED	This study aims to validate the Arabic adaptation of the Naturalistic Observation Diagnostic Assessment (NODA), a telehealth tool designed to help diagnose Autism Spectrum Disorder (ASD) in young children. NODA guides parents to record home videos of their child in specific everyday situations, which are then reviewed remotely by trained clinicians. The study will compare the results from NODA vi…	NO	Autism Spectrum Disorder (ASD)|Neurodevelopmental Disorders|Child Development Disorders, Pervasive	BEHAVIORAL: Arabic NODA Video-Based Diagnostic Assessment	Diagnostic Accuracy of Arabic NODA Compared to Gold-Standard ASD Diagnosis, This outcome will assess the diagnostic accuracy of the Arabic NODA system in identifying Autism Spectrum Disorder (ASD) in children aged 6 months to 6 years. Accuracy will be determined by comparing NODA-based diagnoses to gold-standard clinical diagnoses using DSM-5 criteria and standardized assessments (ADOS-2 and ADI-…	Inter-rater Reliability Between Independent NODA Clinicians, Two licensed clinicians will independently review the NODA videos and provide ASD diagnostic determinations. The inter-rater reliability will be evaluated using percent agreement and Cohen's kappa coefficient. Intraclass correlation coefficients (ICC) may be calculated for DSM-5 domain scores across reviewers., Within 3 weeks of video s…		Prince Sultan Military Medical City		ALL	CHILD		200	OTHER	OBSERVATIONAL	Observational Model: |Time Perspective: p	PrinceSultanMilitaryMedCity	2021-06-30	2022-08-21	2022-12-04	2025-07-28		2025-07-28	Prince Sultan Military Medical City, Riyadh, 11322, Saudi Arabia
NCT07068412	Impact of 3D-Printed Anatomical Model on Patient Understanding in Orthognathic Surgery	https://clinicaltrials.gov/study/NCT07068412		RECRUITING	The goal of this clinical trial is to learn whether using three dimensional (3D)-printed anatomical models improves the informed consent process for participants undergoing orthognathic surgery. The trial also explores how these models affect participants understanding, anxiety, satisfaction, and communication with the surgeon. The main questions it aims to answer are: * Do 3D-printed anatomical …	NO	Skeletal Deformities|Orthognathic Surgical Procedures|Anxiety|Patient Education	COMBINATION_PRODUCT: 3D-printed Orthognathic Surgical Simulation|COMBINATION_PRODUCT: 2D Visual Representations of Skeletal Movements in Orthognathic Surgery	Patient understanding, Patient comprehension scores of their jaw condition, planned surgical procedures (Le Fort I, bilateral sagittal split osteotomy, and genioplasty), potential complications, expected outcomes, and the overall consent process, measured by a structured questionnaire at the time of consent., Baseline	Anxiety level, Patient anxiety levels related to orthognathic surgery, as measured by the validated Arabic version of the State-Trait Anxiety Inventory (STAI), a 20-item self-administered questionnaire., Baseline|Patient-doctor relationship, Scores for quality of communication and trust between patient and surgeon, as measured by the Arabic version of the Patient-Doctor Relationship Questionnaire…		King Abdulaziz University		ALL	ADULT, OLDER_ADULT	NA	60	OTHER	INTERVENTIONAL	Allocation: RANDOMIZED|Intervention Model: PARALLEL|Masking: SINGLE (OUTCOMES_ASSESSOR)|Primary Purpose: HEALTH_SERVICES_RESEARCH	139-11-24	2025-06-01	2025-08-30	2025-08-30	2025-07-16		2025-07-16	Razan Baabdullah, Jeddah, Makkah, Saudi Arabia|King Abdulaziz University Dental Hospital, Jeddah, Saudi Arabia	Study Protocol and Statistical Analysis Plan, https://cdn.clinicaltrials.gov/large-docs/12/NCT07068412/Prot_SAP_000.pdf
NCT07068282	The Effect of Novel D3 Use as a Mouthwash in COVID-19 Patients	https://clinicaltrials.gov/study/NCT07068282		COMPLETED	The PI's goal of this \[interventional/clinical trial\] is to \[explore the antiviral properties of vitamin D3 on saliva samples collected before and after the use of a vitamin D3 mouthwash\] in \[ adult participants, both genders, with COVID-19 who tested positive on a swab test\]. The main question\[s\] aims to answer \[is\]: \[Assess the antiviral potential of a novel vitamin D-based mouthwash…	NO	Corona Virus Disease 19 (COVID-19)	DRUG: Cholecalciferol (vitaminD3)	No effect of D3 mouthwash on saliva of COVID-19 patients, Post-rinse, RAT positivity dropped by 68%, likely due to physical dilution rather than antiviral action. R-PCR showed no significant reduction in viral RNA; in some cases, a slight increase was observed, potentially reflecting a cellular response to D3, 30-60 minutes was the time frame for each participant, during same day of COVID-19 test…			King Faisal Specialist Hospital & Research Center		ALL	ADULT, OLDER_ADULT	PHASE1	25	OTHER	INTERVENTIONAL	Allocation: NA|Intervention Model: SINGLE_GROUP|Masking: NONE|Primary Purpose: TREATMENT	2022-32	2024-07-24	2025-01-25	2025-02-12	2025-07-16		2025-07-16	KingFaisal, Jeddah, Saudi Arabia
NCT07064473	A Study to Test Vicadrostat (BI 690517) Taken Together With Empagliflozin in People With Type 2 Diabetes, High Blood Pressure, and Cardiovascular Disease	https://clinicaltrials.gov/study/NCT07064473		RECRUITING	This study is open to adults with type 2 diabetes, high blood pressure, and cardiovascular disease. People can join the study if they have these conditions and do not have a history of heart failure. The purpose of this study is to find out if a medicine called vicadrostat, when taken with empagliflozin, helps reduce cardiovascular risk in people with these conditions. The study will compare this…	NO	Diabetes Mellitus, Type 2|Hypertension|Cardiovascular Diseases	DRUG: Vicadrostat|DRUG: Empagliflozin|DRUG: Placebo matching Vicadrostat	Time to first event of cardiovascular (CV) death or heart failure event (HFE), Up to 51 months	Time to first event of cardiovascular (CV) death or hospitalisation for heart failure (HHF), Up to 51 months|Absolute change from baseline in mean systolic blood pressure (SBP) [mmHg] at Week 24, At baseline and week 24|Relative change from baseline in Urine Albumin Creatinine Ratio (UACR) [mg/g] at Week 24, At baseline and week 24|Time to first occurrence of the composite outcome of kidney disea…		Boehringer Ingelheim		ALL	ADULT, OLDER_ADULT	PHASE3	11800	INDUSTRY	INTERVENTIONAL	Allocation: RANDOMIZED|Intervention Model: PARALLEL|Masking: QUADRUPLE (PARTICIPANT, CARE_PROVIDER, INVESTIGATOR, OUTCOMES_ASSESSOR)|Primary Purpose: TREATMENT	1378-0041|U1111-1319-9064|2025-521188-11-00	2025-07-22	2029-12-14	2029-12-21	2025-07-14		2025-08-06	Pinnacle Research Group, LLC, Anniston, Alabama, 36207, United States|Eastern Shore Research Group, Fairhope, Alabama, 36532, United States|The Institute for Liver Health, LLC, Chandler, Arizona, 85225, United States|Elite Clinical Studies, Phoenix, Arizona, 85018, United States|Clinical Research Institute of Arizona, LLC, Sun City West, Arizona, 85375, United States|CCT Research - Tempe, Tempe, …
ark|SjÃ¦llands Universitetshospital	KÃ¸ge	KÃ¸ge	4600	Denmark|Slagelse Sygehus	Slagelse	4200	Denmark|CRC-Alexandria University	Alexandria	21131	Egypt|Cairo University	Cairo	11562	Egypt|Ain Shams University Clinical Research Center (MASRI)	Cairo	11566	Egypt|CRST Helsinki Oy	Helsinki	180	Finland|Terveystalo Ruoholahti	Helsinki	180	Finland|Helsinki yliopistollinen sairaala	Helsinki	290	Finland|StudyCor Oy	JyvÃ¤skylÃ¤	40620	Finland|ItÃ¤-Suomen yliopisto/Health Step Finland Oy	Kuopio	70210	Finland|Suomen Terveystalo oy Tampere	Tampere	33100	Finland|Tampere University Hospital	Tampere	33520	Finland|Turun Yliopistollinen sairaala	Turku	20520	Finland|Terveystalo Pulssi	Turku	Turku	FI-20100	Finland|HOP Jean Minjoz	BesanÃ§on	25030	France|HOP Ambroise ParÃ©	Boulogne-Billancourt	92100
NCT07055659	Enhancing Oral Hygiene in Children Through an Innovative Motivational Model	https://clinicaltrials.gov/study/NCT07055659		ACTIVE_NOT_RECRUITING	Background Children are susceptible to dental caries and periodontal disease, which are both preventable. Anxiety and fear of dental pain and dentists are common among children worldwide, so it is important to encourage new strategies to overcome this condition. Illustrations and visual aids may be helpful in passing along oral hygiene instructions to children. Rationale As a visual model, wateri…	NO	Oral Hygiene Orientation	DIAGNOSTIC_TEST: Oral hygiene assessment	Clinical examination: Oral hygiene status, the following clinical parameters are recorded: DMF and df, Gingival index, and Plaque index, using periodontal probe, dental explorer. Data will be collected on the first and last visit ( in day zero and day 90). DMF and df are expressed in number of decayed, missed or filled teeth at the beginning and at the end of the study. any increase would express…	Questionnaire, to assess oral health behaviors of the kids will be in the last visit (in day 90) for the parent. The following questions are to be answered by parents: Did your child show interest when watering his plant? Does your child brush himself twice a day? Does your child continue to water his plant twice a day? Did the growth of the plant motivate your child to continue brushing his teet…		Qassim University		ALL	CHILD	NA	40	OTHER	INTERVENTIONAL	Allocation: RANDOMIZED|Intervention Model: PARALLEL|Masking: SINGLE (PARTICIPANT)|Primary Purpose: PREVENTION	Qassim University "21-16-15"	2025-04-30	2025-12-30	2026-06-30	2025-07-09		2025-07-09	Qassim University, Buraidah, Saudi Arabia
NCT07046039	The Impact of Untreated Depression and Anxiety Among Patients With Skin Diseases in Jeddah, Saudi Arabia.	https://clinicaltrials.gov/study/NCT07046039		COMPLETED	The goal of this observational study is to learn about the prevalence and severity of untreated depression and anxiety among adults with skin diseases in Jeddah, Saudi Arabia. The main question it aims to answer is: Do patients with skin diseases experience significant levels of untreated depression and anxiety? Participants diagnosed with skin conditions such as acne, eczema, or psoriasis comple…	NO	Alopecia Areata|Acne Vulgaris|Psoriasis|Atopic Dermatitis (Eczema)|Rosacea|Hidradenitis Suppurativa (HS)|Vitiligo		Prevalence of untreated anxiety, The proportion of patients with dermatological conditions who score above the clinical threshold for anxiety on the Generalized Anxiety Disorder-7 (GAD-7) scale., 1 day (Assessed at one point in time during the study.)|Prevalence of untreated depression, The proportion of patients with dermatological conditions who score above the clinical threshold for depression…	Correlation between skin disease severity and psychological distress, Statistical assessment of the relationship between the severity of skin diseases (categorized as mild, moderate, or severe) and the levels of depression and anxiety symptoms., 1 day (Assessed at one point in time during the study.)		King Abdulaziz University		ALL	ADULT, OLDER_ADULT		215	OTHER	OBSERVATIONAL	Observational Model: |Time Perspective: p	703-23	2024-01-01	2024-07-29	2024-07-29	2025-07-01		2025-07-01	King Abdulaziz University - Faculty of Medicine, Jeddah, Saudi Arabia
NCT07045506	Estimating Umbilical Venous Catheter Insertion Depth in Newborns Using Weight or Body Measurements: A Multicenter Randomized Clinical Trial	https://clinicaltrials.gov/study/NCT07045506		COMPLETED	Introduction: The current methods for estimating umbilical venous catheter (UVC) insertion depth, including the umbilical to nipple (Gupta) and the birth weight-based (modified Shukla) formula, have varying accuracy rates. Objectives: To compare the accuracy of UVC insertion length using the birth weight-based formula versus the surface measurement formula in determining the optimal UVC tip posit…	NO	Estimating Umbilical Venous Catheter Insertion Depth in Newborns Using Weight or Body Measurements	OTHER: UVC insertion	Proportion of correctly inserted UVC at optimum catheter tip position for each method, Within 48 Hours			King Fahad Medical City		ALL	CHILD	NA	184	OTHER_GOV	INTERVENTIONAL	Allocation: RANDOMIZED|Intervention Model: PARALLEL|Masking: DOUBLE (PARTICIPANT, OUTCOMES_ASSESSOR)|Primary Purpose: OTHER	21-542	2022-03-08	2024-08-08	2025-03-08	2025-07-01		2025-07-01	Second Cluster ( KFMC and Alyamama Hospital ), Riyadh, 12211, Saudi Arabia
NCT07038577	Impact of Fenugreek Supplementation on Obesity and Hyperglycemia Among Diabetic Adults in Saudi Arabia	https://clinicaltrials.gov/study/NCT07038577		COMPLETED	The goal of this clinical trial is to learn if Fenugreek seed powder helps lower body weight and blood sugar in adults with type 2 diabetes who are overweight or obese. The main questions it aims to answer are: Does Fenugreek lower body mass index (BMI)? Does Fenugreek lower fasting blood sugar, random blood sugar, and HbA1c levels? Researchers will compare people who take Fenugreek along with th…	NO	Type 2 Diabetes Mellitus (T2DM)|Obesity and Type 2 Diabetes|Hyperglycemia	OTHER: Fenugreek Seed Powder	Change in Body Mass Index (BMI), BMI will be calculated as weight in kilograms divided by the square of height in meters (kg/mÂ²)., Baseline and 3 months after intervention	Change in Fasting Blood Sugar (FBS), Fasting blood sugar will be measured in mg/dL to assess glycemic control, Baseline and 3 months after intervention|Change in Random Blood Sugar (RBS), Random blood sugar will be measured in mg/dL to evaluate fluctuations in blood glucose levels., Baseline and 3 months after intervention|Change in Hemoglobin A1c (HbA1c), HbA1c will be measured as a percentage t…		University of Hail		ALL	ADULT, OLDER_ADULT	NA	80	OTHER	INTERVENTIONAL	Allocation: NON_RANDOMIZED|Intervention Model: PARALLEL|Masking: NONE|Primary Purpose: TREATMENT	UOHail	2025-01-01	2025-05-01	2025-06-01	2025-06-26		2025-06-26	University of Hail, Hail, 55424, Saudi Arabia	Study Protocol, https://cdn.clinicaltrials.gov/large-docs/77/NCT07038577/Prot_000.pdf
NCT07030088	Clinical and Patient-Based Evaluation of a Novel Dual-Headed Toothbrush Design: Split-Mouth Clinical Trial	https://clinicaltrials.gov/study/NCT07030088		RECRUITING	The goal of this clinical trial is to evaluate the effectiveness and patient satisfaction of a novel dual-headed toothbrush design compared to a conventional single-headed toothbrush in adult dental professionals aged 22-45 years with healthy gingival conditions. The main questions it aims to answer are: Does the dual-headed toothbrush improve plaque removal efficiency compared to a single-headed…	NO	Dental Plaque Accumulation|Oral Hygiene Education Methods|Toothbrushing	DEVICE: Dual-Headed Manual Toothbrush|DEVICE: Conventional Single-Headed Manual Toothbrush	Change in Plaque Index (PI), Difference in plaque scores between baseline and end of study on the left and right sides of the mouth, using the Silness and LÃ¶e Plaque Index. Scale: 0 = No plaque, 1 = A film of plaque, 2 = Moderate plaque, 3 = Abundant plaque Interpretation: Lower scores indicate better oral hygiene and effectiveness of the toothbrush., After 2, and 4 weeks of brushing|Gingival In…	Brushing Time Per Side, Measure: Average time (in seconds) participants took to brush each side (left and right) during the trial. Interpretation: Shorter brushing time with equal or better plaque control is considered a favorable outcome., Self-reported after 4 weeks|Patient satisfaction and comfort, Patient satisfaction and comfort (evaluated using a Likert scale questionnaire): 5- point Likert…		Dar Al Uloom University		ALL	ADULT	NA	40	OTHER	INTERVENTIONAL	Allocation: NON_RANDOMIZED|Intervention Model: PARALLEL|Masking: NONE|Primary Purpose: PREVENTION	34-01-2025	2025-06	2025-12	2025-12	2025-06-19		2025-06-19	College of Dentistry, Dar AlUloom University, Riyadh, 11512, Saudi Arabia
NCT07027306	The Osteoporotic Fracture Classification-based Scoring System for Treatment Decision in Thoracolumbar Osteoporotic Fractures	https://clinicaltrials.gov/study/NCT07027306		NOT_YET_RECRUITING	This is an international multicenter prospective observational study. Patients with radiologically confirmed, symptomatic, single- or multilevel contiguous TL (from T1 to L5) fractures as a result of primary osteoporosis will be recruited from participating clinics/hospitals (ie, study sites). Fractures included are insufficiency fractures (confirmed by magnetic resonance imaging \[MRI\]) and tra…	NO	Osteoporotic Fractures|Osteoporosis	PROCEDURE: Posterior stabilization (pedicle screws)	Return to mobility, Determination in patients with symptomatic osteoporotic TL fractures whether an initial treatment adhering to the OF score recommendations (the Accordance group) generates better short-term patient outcomes regarding time to return to mobility level before injury or symptom onset within 3 months after treatment compared to an initial treatment decision not adhering to the OF s…	Comparison of return to mobility (categorical scale), To compare the proportion (in percentage) of patients returning to mobility level (measured in 4 categories: Not at all returned, Partially returned with major restrictions, Partially returned with minor restrictions, and Fully returned) at 3 months (short-term outcome) and 12 months (long-term outcome) between the Accordance and the Discordan…		AO Foundation, AO Spine		ALL	ADULT, OLDER_ADULT		648	OTHER	OBSERVATIONAL	Observational Model: |Time Perspective: p	TL-OF	2025-12-01	2028-12-01	2030-12-01	2025-06-18		2025-07-16	University of California San Francisco (USCF) Department of Orthopaedic Surgery, San Francisco, California, 94143-0728, United States|Thomas Jefferson University Hospital, Philadelphia, Pennsylvania, 19107-4216, United States|Sanatorio GÃ¼emes, Buenos Aires, 1240, Argentina|Cajuru University Hospital, Curitiba, 80050-50, Brazil|Department of Orthopedic Surgery, Clinica Alemana de Santiago, Santia…
NCT07026773	Validity of ICU Clinician's Appraisal of Proportionality in CPR	https://clinicaltrials.gov/study/NCT07026773	VICAP-CPR	RECRUITING	The VICAP-CPR study investigates whether doctors and nurses working in Intensive Care can determine neurological outcome and future quality of life after six months in patients treated for cardiac arrest outside the hospital based on clinical assessment in the first 24 hours after admission to Intensive Care. To conduct this study, the results of the questionnaire offered to Intensive Care doctor…	NO	Cardiac Arrest, Out-Of-Hospital		Composite endpoint of survival, good functional outcome and good quality of life 6 months after OHCA, Good functional outcome defined as modified Rankin scale 0 - 3; quality of life based on EuroQol-VAS, 6 months after return of spontaneous circulation	Assessment of a likely poor neurological outcome based on the multimodal ICU neuroprognostication as performed in the Stepcare study NCT 05564754, Stepcare criteria for a likely poor neurological outcome are fulfilled yes or no, More than 72 hours after randomisation in the Stepcare study NCT 05564754		University Hospital, Ghent		ALL	ADULT, OLDER_ADULT		1000	OTHER	OBSERVATIONAL	Observational Model: |Time Perspective: p	ONZ-2025-0119	2025-05-18	2026-12-30	2026-12-30	2025-06-18		2025-06-18	Medical University Innsbruck, Innsbruck, 6020, Austria|Ziekenhuis Oost-Limburg, Genk, 3600, Belgium|Ghent University Hospital, Gent, 9000, Belgium|Helsinki University Central Hospital, Helsinki, 000290, Finland|UniversitÃ¤tsklinikum LÃ¼beck, LÃ¼beck, 23538, Germany|Policlinico San Martino, Genova, 16149, Italy|Wakefield Hospital, Wellington, 6021, New Zealand|King Abdulaziz Medical City, Riyadh, …
NCT07026383	Physiological and Psychological Profiles	https://clinicaltrials.gov/study/NCT07026383		RECRUITING	The participation of women in high-impact sports such as rugby and basketball has been steadily increasing in Saudi Arabia. These sports are known for their physical demands and competitive nature, which have heightened the incidence of sports-related injuries. Understanding the predictive factors for these injuries is critical for developing preventive strategies, reducing long-term health conse…	NO	Healthy Volunteer|Female	BEHAVIORAL: performance test	Maximal oxygen consumption test:, subjects will complete symptom limited treadmill exercise tests using a modification of Balkes protocol, which has been previously used among individuals with obesity. Participants will be connected to a gas analyzing metabolic cart (mouthpiece) for the determination of oxygen uptake, ventilated carbon dioxide, lung volumes, and heart rate through a gas analysis …			Princess Nourah Bint Abdulrahman University		FEMALE	ADULT		60	OTHER	OBSERVATIONAL	Observational Model: |Time Perspective: p	PNU-4	2025-01-25	2025-09-25	2025-09-30	2025-06-18		2025-06-22	PNU, Riyadh, 12341, Saudi Arabia
NCT07018791	Art-Based Pain Assessment Tool in Patients With Temporomandibular Joint Disorders	https://clinicaltrials.gov/study/NCT07018791		RECRUITING	Title of Study: Assessment of the Impact of Art-Based Pain Assessment Tool on Pain Communication, Joint Function, and Anxiety in Patients with Temporomandibular Disorders (TMD): A Randomized Controlled Trial Location: King Abdulaziz University Dental Hospital (KAUFD), Jeddah, Saudi Arabia What Is This Study About? This study examines how an art-based tool can help improve communication and unders…	NO	Temporomandibular Disorders (TMD)|Wilkes 1 and 2|TMJ Pain|TMJ - Oral &Amp;Maxillofacial Surgery|Art Therapy|TMD Art Pain Study	DIAGNOSTIC_TEST: Standard TMD Assessment|DIAGNOSTIC_TEST: Artistic Pain Exploration (APE) Method	Patient-reported outcomes on pain understanding and communication, The Pain Communication and Understanding Questionnaire is a validated tool designed to assess how well patients understand their own pain and how effectively they are able to communicate that experience with their healthcare provider., Baseline	Pain Level, Measured by the Visual Analogue Scale (VAS), this outcome captures the intensity of pain as reported by the patient on a scale from 0 (no pain) to 10 (worst pain imaginable)., At baseline and 2-week follow-up.|Temporomandibular Joint (TMJ) Function, TMJ functional capacity will be evaluated through a set of clinical assessments: Maximal interincisal distance (mm): measured as the maxi…		King Abdulaziz University		ALL	ADULT, OLDER_ADULT	PHASE3	70	OTHER	INTERVENTIONAL	Allocation: RANDOMIZED|Intervention Model: PARALLEL|Masking: SINGLE (OUTCOMES_ASSESSOR)|Primary Purpose: DIAGNOSTIC	2025-01-02	2025-04-25	2025-10-30	2025-10-30	2025-06-12		2025-06-15	King Abdulaziz University, Faculty of Dentistry, Jeddah, Makkah, Saudi Arabia	Study Protocol and Statistical Analysis Plan, https://cdn.clinicaltrials.gov/large-docs/91/NCT07018791/Prot_SAP_000.pdf
NCT07013071	Hemodynamic Effects of Different Vasoconstrictors in Mandibular Exodontia	https://clinicaltrials.gov/study/NCT07013071		COMPLETED	Title of Study: The Effect of Different Vasoconstrictive Agents on Hemodynamics Among Patients Undergoing Simple Mandibular Exodontia: A Triple-Blind Randomized Controlled Trial Location: King Abdulaziz University Dental Hospital (KAUFD), Jeddah, Saudi Arabia What Is This Study About? This study examines two types of vasoconstrictive agents used alongside local anesthetic during simple lower toot…	NO	Hemodynamics|Pain|ASA I-II Requiring Simple Dental Extraction of a Mandibular Tooth	DRUG: 2% Mepivacaine with 1:100,000 epinephrine|DRUG: 2% Mepivacaine with 1:55,000 Epinephrine Bitartrate	Change in Systolic and Diastolic Blood Pressure, To compare changes in systolic and diastolic blood pressure between the two groups (epinephrine vs. epinephrine bitartrate) at three time points: before administration of local anesthesia, 3 minutes after administration (intraoperative), and postoperatively following simple mandibular tooth extraction., Measured preoperatively, 3 minutes post-anest…	Pain Score Using Visual Analogue Scale (VAS), To compare pain perception during and after the dental procedure between the two groups using a 10-point Visual Analogue Scale (VAS). Patients reported pain at 30-minute intervals throughout the procedure and at the end of treatment. The minimum value on the VAS is 0 and the maximum is 10., Assessed every 30 minutes during the procedure and once at th…		King Abdulaziz University		ALL	ADULT, OLDER_ADULT	PHASE4	52	OTHER	INTERVENTIONAL	Allocation: RANDOMIZED|Intervention Model: PARALLEL|Masking: TRIPLE (PARTICIPANT, CARE_PROVIDER, OUTCOMES_ASSESSOR)|Primary Purpose: TREATMENT	240-11-23	2024-02-10	2024-05-20	2024-05-20	2025-06-10		2025-06-12	King Abdulaziz University, Faculty of Dentistry, Jeddah, Makkah, Saudi Arabia	Study Protocol and Statistical Analysis Plan, https://cdn.clinicaltrials.gov/large-docs/71/NCT07013071/Prot_SAP_000.pdf
NCT07012837	Transfusion Reduction in High-Bleeding-Risk Cardiac Surgery With Desmopressin	https://clinicaltrials.gov/study/NCT07012837	REDES-BLEED	NOT_YET_RECRUITING	Rationale Bleeding after cardiac surgery is a complication that might result in increased morbidity, mortality, and cost of cardiac surgery by 1.76 (confidence interval (CI), 1.64-1.90) times and a median increase in costs by Australian $33,338 (CI, $21,943-$38,415) \[1\]. Strategies and techniques to reduce postoperative bleeding in identified high-risk patients for bleeding after cardiac surger…	NO	Adult Patients Undergoing Cardiac Surgery|High Bleeding Risks|Planned Elective Cardiac Surgery Using CPB	DRUG: Placebo|DRUG: Desmopresin	Cumulative 48-hour postoperative bleeding, The primary outcome is the cumulative 48-hour postoperative bleeding, defined as the sum of estimated intraoperative salvaged blood and blood loss and postoperative chest tube output for 48 hours from surgery. Intraoperative blood loss was calculated from the total volume in suction bottles (minus the volume of irrigating solution), weighed sponges, and …	The need for allogenic PRBCs transfusion, the need for allogenic PRBCs transfusion during 7 days after surgery (and timings)., For 7 days after surgery|The need for allogenic transfusion of fresh frozen plasma, The need for allogenic transfusion of fresh frozen plasma during the first 7 days after surgery (and timings)., For the first 7 days after surgery|The need for allogenic individual and poo…		Imam Abdulrahman Bin Faisal University	Johns Hopkins Aramco Healthcare	ALL	ADULT, OLDER_ADULT	PHASE3	112	OTHER	INTERVENTIONAL	Allocation: RANDOMIZED|Intervention Model: PARALLEL|Masking: DOUBLE (PARTICIPANT, OUTCOMES_ASSESSOR)|Primary Purpose: PREVENTION	IABF-10-05-25	2025-07	2027-07	2027-08	2025-06-10		2025-06-10	Imam Abdulrahamn Bin Faisal University (Former, Dammam University), Dammam, Eastern, 31952, Saudi Arabia
NCT07012525	Clinical Evaluation of Photobiomodulated Hyaluronic Acid Therapy for Interdental Papillary Loss: Minimal Invasive Blind Split Mouth Technique	https://clinicaltrials.gov/study/NCT07012525		NOT_YET_RECRUITING	The goal of this clinical trial is to evaluate the effectiveness of a minimally invasive therapy combining photobiomodulation (PBMT) with injectable dermal filler (hyaluronic acid) in adult patients (ages 20-40) with interdental papillary loss (Norland \& Tarnow Class I) in the maxillary anterior region. The main questions it aims to answer are: Does PBMT enhance the regenerative effect of hyalur…	NO	Interdental Papillae Reconstruction	PROCEDURE: Photobiomodulation Therapy + Hyaluronic Acid Gel Injection|DRUG: Hyaluronic Acid Gel Injection	Change in Papillary Deficient Area, This outcome measures the change in the total area of interdental papillary deficiency (in mmÂ²), calculated using standardized measurements of papillary height and width. The area is estimated using the formula: Area = Â½ Ã— Papillary Width Ã— Papillary Deficient Height. Method of Assessment: Clinical measurements with a UNC-15 probe and digital photographic a…	Change in Papillary Width, Measures the horizontal base width of the interdental papilla at the crestal level between adjacent teeth. Assessment Tool: Clinical probing and digital image analysis., Baseline and follow-up at 1, 3, 6, and 12 months|Change in Papillary Deficient Height, Vertical distance (in mm) from the tip of the papilla to the contact point between adjacent teeth. Assessment Tool:…		Dar Al Uloom University		ALL	ADULT	PHASE1|PHASE2	14	OTHER	INTERVENTIONAL	Allocation: RANDOMIZED|Intervention Model: PARALLEL|Masking: SINGLE (INVESTIGATOR)|Primary Purpose: TREATMENT	2024-05-31	2025-07-15	2026-12-15	2026-12-30	2025-06-10		2025-06-10	College of Dentistry, Dar AlUloom University, Riyadh, 11512, Saudi Arabia
NCT07010185	Effect of Supervised Versus Unsupervised Strength Training on Balance and Functional Performance Among Post Stroke Ambulatory Patients	https://clinicaltrials.gov/study/NCT07010185	RCT	COMPLETED	Objective: This single-blinded randomized controlled trial compared the effects of supervised clinic-based versus unsupervised home-based balance and strength training on functional outcomes in ambulatory post-stroke patients. Methods: This study implemented a single-blinded; two-arm randomized control approach to evaluate rehabilitation interventions for stroke patients. It was conducted at the …	NO	Cerebro-vascular Accident	BEHAVIORAL: home based exercise	Berg balance scale, Berg Balance Scale assesses patient's balance through 14 tasks, scored from 0 to 4. A change of 4 points indicates a significant improvement in balance, particularly in elderly populations, 12 weeks|Physiological cost index, Physiological Cost Index, evaluates the heart rate during rest and walking to assess the physiological cost of ambulation. It is calculated as the differe…			Majmaah University		ALL	ADULT, OLDER_ADULT	NA	61	OTHER	INTERVENTIONAL	Allocation: NA|Intervention Model: SINGLE_GROUP|Masking: NONE|Primary Purpose: SUPPORTIVE_CARE	SHasan|Majmaah University	2025-01-30	2025-05-15	2025-05-15	2025-06-08		2025-06-08	Majmaah University, Al-Majmaah, Riyadh, Saudi Arabia
NCT07008079	Flapless Mini-incision Implant Surgery	https://clinicaltrials.gov/study/NCT07008079		COMPLETED	evaluate the clinical efficacy of the flapless mini-incision method compared to conventional flap and flapless punch methods	NO	IMPLANTATION|Dental Implant|Dental Implant Placement|Peri-Implant Tissues	PROCEDURE: Flapless punch|PROCEDURE: Flapless mini-incision|PROCEDURE: Conventional flap	Pain score, Assessment of patient's pain level using Visual Analog Scale (VAS) which would be compared between groups. VAS is a visual scale 0 to 10 with 10 the highest pain score and 0 the lowest, the patient is asked to identify the pain level at the different timestops for comparison between groups, 18 months postoperatively	Soft-tissue healing, Assess the healing of overlaying soft tissue. Check for signs of infection , swelling, dehiscnce or inflammation, 18 months postoperatively|Radiographic bone level, Assessment of bone level postoperatively. A CBCT is ordered to assess bone density in hounsfeld unitsto assess level of bone maturation. This would then be compared across groups and between different time points …		Alaa Emara	King Saud University	ALL	ADULT, OLDER_ADULT	PHASE2	45	OTHER	INTERVENTIONAL	Allocation: RANDOMIZED|Intervention Model: PARALLEL|Masking: SINGLE (OUTCOMES_ASSESSOR)|Primary Purpose: TREATMENT	Flapless mini-incision implant	2023-10-01	2025-03-31	2025-03-31	2025-06-06		2025-06-06	King Saud University, Riyadh, Saudi Arabia
NCT07008040	Assessing the Effect of the Silver Dressing on Surgical Site Infections in Adult Patients Post Cardiac Surgery: a Single Center Randomized Control Trial	https://clinicaltrials.gov/study/NCT07008040		ENROLLING_BY_INVITATION	RCT on post-cardiac surgery patients using silver dressings vs. standard care. Conducted in ICU, CCU, telemetry units. Outcomes assessed via checklist \& modified Parsonnet Score. Descriptive \& inferential statistics for analysis.	NO	Surgical Site Infection After Major Surgery|Surgical Site Infections	OTHER: Silver dressing	silver dressing on SSI rates as compared to the standard dressing- Mepilex foam dressing in reducing SSIs., 30 days post op			King Faisal Specialist Hospital & Research Center		ALL	ADULT, OLDER_ADULT	NA	145	OTHER	INTERVENTIONAL	Allocation: RANDOMIZED|Intervention Model: PARALLEL|Masking: NONE|Primary Purpose: PREVENTION	RAC2024-14|RAC 2024-14|Research Ethics Committee	2025-06-30	2026-06-30	2026-12-31	2025-06-06		2025-06-06	King Faisal Specialist Hospital and Research Center - Jeddah, Jeddah, Saudi Arabia	Study Protocol, https://cdn.clinicaltrials.gov/large-docs/40/NCT07008040/Prot_000.pdf
NCT07007455	Effectiveness of Wrist Extensor Strength Training With Blood Flow Restriction on Lateral Elbow Tendinopathy	https://clinicaltrials.gov/study/NCT07007455	BFR	COMPLETED	Repetitive and aggressive injuries to the elbow joint in sports often cause lateral elbow tendinitis (LET). In many clinical settings, therapists follow conventional methods according to their treatment protocols; however, complete rehabilitation is not always implemented. Without adequate care, elbow tendinitis can lead to chronic and re-injury of the elbow. Although many treatments are availabl…	NO	Lateral Epicondylitis (Tennis Elbow)|Elbow Pain|Lateral Elbow Tendinopathy|Extensor Carpi Radialis Brevis (ECRB)	BEHAVIORAL: wrist extensor strength training with BFR.	pressure pain thresholds (PPTs)., before and after intervention., six weeks|pain-free grip strength test, before and after intervention., six weeks	Borg 6-20 scale, Participants will be asked to rate their effort after each set of exercises on a scale from 6 (no exertion) to 20 (maximal exertion)., six weeks		Majmaah University		ALL	ADULT	NA	34	OTHER	INTERVENTIONAL	Allocation: RANDOMIZED|Intervention Model: PARALLEL|Masking: SINGLE (PARTICIPANT)|Primary Purpose: TREATMENT	MUR	2025-03-15	2025-05-15	2025-05-25	2025-06-05		2025-06-05	Health Rehabiltation Center, Al Majma'ah, Al Riyadh, 11952, Saudi Arabia|Majmaah University, Al Majma'ah, Al-Riyadh, Majmaah University, Saudi Arabia
NCT07004049	Optimising TREATment for Severe Gram-Negative Bacterial Infections	https://clinicaltrials.gov/study/NCT07004049	TREAT-GNB	RECRUITING	TREAT-GNB is an innovative trial to expedite the evaluation of various antibiotic choices and treatment strategies for severe multidrug-resistant Gram-negative bacterial infections, specifically bloodstream and lower respiratory tract infections. This approach combines platform trial elements with adaptive clinical designs to streamline the evaluation of various treatment options and optimise res…	NO	Bloodstream Infection|Ventilator Associated Bacterial Pneumonia|Hospital Acquired Bacterial Pneumonia|Carbapenem Resistant Bacterial Infection|Multidrug Resistance	DRUG: Colistin/Polymyxin B + Sulbactam|DRUG: Colistin/Polymyxin B + Tigecycline/Eravacycline|DRUG: Colistin/Polymyxin B + Meropenem|DRUG: Ceftazidime-avibactam + Sulbactam|DRUG: Ceftazidime-avibactam + Fosfomycin|DRUG: Ceftazidime-avibactam|DRUG: Ceftazidime-avibactam + Aztreonam|DRUG: Ceftazidime-avibactam + Colistin/Polymyxin B|DRUG: High-dose meropenem|DRUG: Meropenem + Fosfomycin|DRUG: Merope…	Clinical outcome, 28-day all-cause mortality after randomisation, 28 days post-randomisation	Clinical outcome, All-cause mortality at 14, 60 and 90 days after randomisation, 14, 60 and 90 days post-randomisation|Clinical outcome, Proportion of patients with infection relapse or reinfection within 90 days after randomisation, 90 days post-randomisation|Clinical outcome, Length of mechanical ventilation in the intensive care within 28 days after randomisation, 28 days post-randomisation|Cl…		National University of Singapore	The University of Queensland|European Clinical Research Alliance for Infectious Diseases (ECRAID)	ALL	ADULT, OLDER_ADULT	PHASE4	600	OTHER	INTERVENTIONAL	Allocation: RANDOMIZED|Intervention Model: FACTORIAL|Masking: NONE|Primary Purpose: TREATMENT	ADVANCE-ID 24003	2025-04-21	2028-12-31	2028-12-31	2025-06-04		2025-06-04	Royal Brisbane and Women's Hospital, Brisbane, Queensland, 4006, Australia|Princess Alexandra Hospital, Brisbane, Australia|The First Affiliated Hospital, Zhejiang University School of Medicine, Hangzhou, 310058, China|The Second Affiliated Hospital, Xi'an Jiang Tong University, Xi'an, 710006, China|Xuzhou First People's Hospital, Xuzhou, 221002, China|American University of Beirut Medical Center…
NCT07003347	Study to Investigate the Efficacy and Safety of SC0023, in Adults With Refractory or Unexplained Chronic Cough	https://clinicaltrials.gov/study/NCT07003347	REACH	RECRUITING	This is a randomized, double-blind, placebo controlled cross-over study to investigate the efficacy and safety of SC0023 (an oral spray of magnesium based alkaline hypertonic divalent salt) in adults with refractory or unexplained chronic cough over 14 days. Approximately 20 participants being enrolled and randomized into the study.	NO	Chronic Cough	DEVICE: oral spray of MgCl2|DEVICE: Saline	Change from baseline in 24 hour cough frequency, From Baseline to Day 56	Percentage of participants with a reduction from baseline in the 24-hour cough frequency by â‰¥ 30%, 50% and 70% compared with placebo. Assessed using HYFE digital cough monitor., From Baseline to Day 56|Change in cough severity using a visual analogue scale (100 mm visual scale), 100 mm is the worst outcome, 0 is the best outcome., From Baseline to Day 56|Patient Global Impression of Change (PGI…	Change in exhaled breath condensate (EBC) pH (using an EBC monitor) relative to baseline and placebo over 14 days, 14 Days of Dosing|This study will characterize cough counts over the duration of the study and explore the effect of air quality (where adopted) on cough count and the impact of SC0023 on this parameters., From Baseline to Day 56|This study will characterize cough counts over the dur…	Kholood Altassan		ALL	ADULT, OLDER_ADULT	NA	20	OTHER	INTERVENTIONAL	Allocation: RANDOMIZED|Intervention Model: CROSSOVER|Masking: QUADRUPLE (PARTICIPANT, CARE_PROVIDER, INVESTIGATOR, OUTCOMES_ASSESSOR)|Primary Purpose: TREATMENT	SC-RCC- KSU001	2024-12-19	2025-07-30	2025-08-30	2025-06-04		2025-06-04	King Saud University Hospital, Riyadh, Saudi Arabia
NCT07002736	Impact of Balance Training in Community-Dwelling Older Adults After Recovery From COVID-19	https://clinicaltrials.gov/study/NCT07002736		RECRUITING	This research investigates the impact of balance training on improving functional performance and reducing fall risk in community-dwelling older adults who have recovered from COVID-19. Post-COVID-19, many elderly individuals experience lingering physical impairments, including muscle weakness, decreased coordination, and balance deficits, which increase their vulnerability to falls. The study ev…	NO	Community-dwelling Older Adults	OTHER: The Biodex training|OTHER: Traditional balance training	Biodex Balance indices, The Biodex Stability System will be used to evaluate dynamic postural stability, Pre and Post 12 weeks|Berg Balance Scale score, The Berg Balance Scale will be used to evaluate balance capability, Pre and Post 12 weeks	Timed up and Go test, Timed up and Go test will be used to assess functional mobility, dynamic balance, and fall risk in older adults, Pre and Post 12 weeks		Cairo University	Batterjee Medical College	ALL	ADULT, OLDER_ADULT	NA	40	OTHER	INTERVENTIONAL	Allocation: RANDOMIZED|Intervention Model: PARALLEL|Masking: SINGLE (OUTCOMES_ASSESSOR)|Primary Purpose: TREATMENT	Balance and covid 19	2025-06-02	2025-08-28	2025-09-25	2025-06-04		2025-06-04	BMC, Jeddah, 32143, Saudi Arabia
NCT07002593	Myofascial Release vs. Stretching With Ultrasound for Trapezius Trigger Points in Athletes: A Randomized Clinical Trial	https://clinicaltrials.gov/study/NCT07002593		COMPLETED	This study aimed to compare the efficacy of MFR plus HPPT-US versus stretching plus HPPT-US on pain intensity, cervical range of motion (ROM), muscle length (ML), and neck disability in athletes with active upper trapezius MTrPs. Methods: A randomized clinical trial was conducted on 60 male athletes diagnosed with active upper trapezius MTrPs. Participants were randomly assigned to Group A (MFR +…	NO	Active Trapezius Trigger Point Pain	OTHER: Myofascial release (MFR)|OTHER: Muscle Stretching|OTHER: High-powered pulsed therapeutic ultrasound (HPPT-US)	Pain intensity, Pain intensity was assessed using the visual analog scale (VAS), an imaginary line with either end marked with 0 or 10, indicating no pain or extremely unbearable pain, respectively., Once a week for 3 weeks (baseline, week 1 and 2 post-intervention, and follow up at week 3 after one-week completion of intervention.|Cervical range of motion, Cervical range of motion (ROM) was asse…			King Saud University		MALE	ADULT	NA	54	OTHER	INTERVENTIONAL	Allocation: RANDOMIZED|Intervention Model: PARALLEL|Masking: DOUBLE (PARTICIPANT, OUTCOMES_ASSESSOR)|Primary Purpose: TREATMENT	RRC-2022-07	2022-08-07	2023-01-17	2023-04-27	2025-06-03		2025-08-01	King Saud University Hospital, Riyadh, 10219, Saudi Arabia
NCT06994000	Caregiver Stress, Mental Health, and Self-Efficacy in ADHD Households	https://clinicaltrials.gov/study/NCT06994000	Stress	COMPLETED	Investigate the relationship between caregiver stress, mental health, and self-efficacy in families with children who have ADHD.	NO	ADHD		Caregiver Stress, This study evaluates the perceived stress levels of family caregivers during the caregiving process, as developed by Kilik and Hopkins(13). This ten-item scale has been categorized into three distinct domains: caregiving (items one to seven), family issues (items eight and nine), and financial problems (item ten). The caregiving domain gauges stress from a lack of confidence in …			Alexandria University		ALL	ADULT		160	OTHER	OBSERVATIONAL	Observational Model: |Time Perspective: p	607/46/4838	2024-09-01	2025-01-25	2025-02-01	2025-05-29		2025-05-29	Qassim University, Al Qassim, Qassim, Saudi Arabia
NCT06990581	Effect of Core Exercises on Trunk Stability and Balance	https://clinicaltrials.gov/study/NCT06990581		COMPLETED	Aim of the study is to investigate the effect of core exercises on trunk stability and balance	NO	Core Stability	OTHER: regular core exercises|OTHER: specific type of core exercises	McGill test, pre and after 6 weeks|upper quarter Y-balance test, pre and after 6 weeks			Batterjee Medical College		FEMALE	ADULT	NA	40	OTHER	INTERVENTIONAL	Allocation: RANDOMIZED|Intervention Model: PARALLEL|Masking: SINGLE (PARTICIPANT)|Primary Purpose: TREATMENT	Core Stability	2024-09-01	2025-02-01	2025-02-28	2025-05-25		2025-05-25	Batterjee Medical College, Jeddah, Saudi Arabia
NCT06988735	Impact of Total Coronary Revascularization Via Left Anterior Thoracotomy (TCRAT) vs. Robotic-Assisted Harvesting of LIMA (ITcrats)	https://clinicaltrials.gov/study/NCT06988735	ITcrats	NOT_YET_RECRUITING	The two types of total coronary revascularization via left anterior thoracotomy (TCRAT) might have their potential benefits and disadvantages. The proposed randomized clinical trial here will compare 'RA-TCRAT' with 'Nonrobotic TCRAT' procedures concerning effects on hospital stays, overall healthcare costs, safety, and feasibility. If the two TCRAT procedures are comparably effective and safe, t…	NO	Minimally Invasive Coronary Revascularization Surgery|Elective Surgery	PROCEDURE: Nonrobotic TCRAT|PROCEDURE: Robotic TCRAT	The length of hospital stay, The primary outcome is the length of hospital stay, defined as the time from surgery until discharge or in-hospital death., For 120 days from surgery	Overall costs and charges, The overall healthcare costs and healthcare charges, For 120 days from surgery until hospital discharge or death|The operating room stay, The operating room stays from entrance to transferring the patient to the ICU., For 12 hours from entrance to the operating rooms|The postoperative ICU stay, The postoperative ICU stay from surgery date and time., For 120 days from su…		Mohamed R El Tahan		ALL	ADULT, OLDER_ADULT	NA	182	OTHER	INTERVENTIONAL	Allocation: RANDOMIZED|Intervention Model: PARALLEL|Masking: SINGLE (PARTICIPANT)|Primary Purpose: TREATMENT	IABF-16-05-25	2025-07	2027-07	2027-08	2025-05-25		2025-06-04	Imam Abdulrahamn Bin Faisal University (Former, Dammam University), Dammam, Eastern, Saudi Arabia,, 31952, Saudi Arabia
NCT06988527	Treatment Outcomes and Patient Satisfaction of Oral Lichen Planus Treatment	https://clinicaltrials.gov/study/NCT06988527		ACTIVE_NOT_RECRUITING	The goal of this clinical trial is to assess Honey in orabase (1:1) for treating patients with OLP and improving their quality of life: The research question aims to answer: Does honey in orabase (1:1) improve or reduce OLP symptoms compared to the standardized treatment by triamcinolone acetonide 0.1% drug and improve the patient's quality of life? Participants will: Take drug ABC or a placebo e…	NO	Erosive Oral Lichen Planus|Atrophic Lichen Planus	DRUG: Honey in orabase 1: 1 paste	Clinical Assessment of OLP lesions using OLP score, will be assessed by OLP score: Thongprasom et al.: score 0 (no lesions), score 1 (mild white striae only with no erythematous areas), score 2 (white striae exhibiting an atrophic area \< 1 cm2), score 3 (white striae alongside an atrophic area â‰¥ 1 cm2), score 4 (white striae in an erosive area \< 1 cm2), and score 5 (white striae alongside an …	Long-term satisfaction of patients with OLP treated with honey, recurrence rates, and quality of life after one year of treatment, Patient Satisfaction: Measured using a Likert scale questionnaire (e.g., 1-5, where 1 = very dissatisfied and 5 = very satisfied). Recurrence % or Complications Quality of Life: Reassess by using OHIP-14 at each follow-up., baseline to 1 year		Dar Al Uloom University		ALL	ADULT	PHASE2|PHASE3	56	OTHER	INTERVENTIONAL	Allocation: RANDOMIZED|Intervention Model: PARALLEL|Masking: TRIPLE (PARTICIPANT, INVESTIGATOR, OUTCOMES_ASSESSOR)|Primary Purpose: TREATMENT	010-012-2022	2023-04-20	2025-06	2025-06	2025-05-25		2025-05-30	Dar AlUloom University, Riyadh, 11512, Saudi Arabia
NCT06984900	How Short-Term Aerobic Exercise Affects Stress and Mood in Students	https://clinicaltrials.gov/study/NCT06984900	SEAEM	COMPLETED	This study was conducted to understand how short-term aerobic exercise affects mood and stress in university students. The research focused on healthy male and female students between the ages of 18 and 25. Participants were asked to complete two questionnaires: one to measure their mood and another to assess their stress levels. These questionnaires were filled out before, immediately after, and…	NO	Healthy	OTHER: Group Aerobic Exercise Session	Improvement in Total Mood Disturbance Following Short-Term Aerobic Exercise in University Students, Total Mood Disturbance (TMD): Measured using the Profile of Mood States (POMS) questionnaire. Scores range from 0 to a maximum depending on the number of items (65 items rated on a 0-4 Likert scale, resulting in a theoretical range of 0 to 260). A higher TMD score represents a worse overall mood ou…			Qassim University		ALL	ADULT	NA	30	OTHER	INTERVENTIONAL	Allocation: NA|Intervention Model: SINGLE_GROUP|Masking: NONE|Primary Purpose: TREATMENT	24-71-12	2024-01-17	2024-05-30	2024-05-30	2025-05-22		2025-05-29	Qassim University, in Qassim University Medical City, the Kingdom of Saudi Arabia (KSA)., Buraydah, 51452, Saudi Arabia
NCT06980246	Utility of Upper-Extremity Plyometrics in Children With Unilateral Cerebral Palsy	https://clinicaltrials.gov/study/NCT06980246		COMPLETED	This study was set out to evaluate the effect of a 12-week upper extremity plyometric exercise (Plyo-Ex) on muscle strength and upper extremity function in children with hemiparetic cerebral palsy (Hemi-CP). Fifty-eight children with Hemi-CP were randomly allocated to the Plyo-Ex group (n = 29, received Plyo-Ex program, twice/week, over 12 weeks) or the control group (n = 29, received standard ex…	NO	Cerebral Palsy	OTHER: Plyometric Exercise|OTHER: Standard exercise program	Muscle strength, The peak isometric muscle strength (Kg) was measured using a hand-held dynamometer, 2 months	Unilateral upper-extremity function, The unilateral upper-extremity function was assessed using the Melbourne Assessment (MA), which includes 16 standardized tasks assessing reaching, grasping, releasing, and manipulation. It was administered with the child seated at a table, and sessions were video recorded for later scoring. Each task is scored on a 3-5-point scale based on movement quality, ac…		Cairo University	Prince Sattam Bin Abdulaziz University	ALL	CHILD	NA	58	OTHER	INTERVENTIONAL	Allocation: RANDOMIZED|Intervention Model: PARALLEL|Masking: SINGLE (OUTCOMES_ASSESSOR)|Primary Purpose: TREATMENT	RHPT/0023/0013	2023-02-12	2024-01-04	2024-01-04	2025-05-20		2025-05-20	Ragab K. Elnaggar, Al Kharj, Riyadh, Saudi Arabia
NCT06979778	Testing the Efficacy of the "Syd" App on Improving Quality of Life and Mental Health Among University Students in the Kingdom of Saudi Arabia	https://clinicaltrials.gov/study/NCT06979778		NOT_YET_RECRUITING	The goal of this clinical trial is to learn if using the "See Yourself Differently" (syd) app can help improve quality of life and mental health for university students in Saudi Arabia. The study also aims to see if the app can help lower anxiety and stress, and increase positive feelings while decreasing negative feelings. The main questions it aims to answer are: 1. Does the "syd" app improve t…	NO	Quality of Life (QOL)|Anxiety|Stress|Affect (Mental Function)	DEVICE: See Yourself Differently (syd) mobile app	Change in Quality of Life Domain Scores, Quality of Life (QoL) as measured through the WHOQOL-BREF instrument. The WHOQOL-BREF is a 26-item questionnaire which uses a scoring system that assesses quality of life across four domains: physical health, psychological health, social relationships, and environmental health. Each item is scored on a 5-point scale (1-5) and transformed to a 0-100 scale. …	Change in Anxiety Score, Change in Anxiety scores as measured through the General Anxiety Disorder-7 (GAD-7) questionnaire. The GAD-7 scoring system uses a simple system to assess anxiety levels. Each of the seven questions on the GAD-7 questionnaire is scored from 0 to 3, with 0 representing "not at all" and 3 representing "nearly every day." The total score is calculated by adding up the scores…		iamYiam Limited	Alfaisal University	ALL	ADULT, OLDER_ADULT	NA	600	INDUSTRY	INTERVENTIONAL	Allocation: RANDOMIZED|Intervention Model: PARALLEL|Masking: SINGLE (PARTICIPANT)|Primary Purpose: TREATMENT	20250512	2025-05	2025-08	2025-08	2025-05-20		2025-05-23	Alfaisal University, Riyadh, 11533, Saudi Arabia
NCT06974435	Interval Training and Electromagnetic Therapy on Cardiovascular Disease Risk in Diabetic Elderly	https://clinicaltrials.gov/study/NCT06974435		COMPLETED	Aims: To evaluate the combined effect of moderate intensity interval training and low frequency pulsed electromagnetic field therapy on cardiovascular disease risk and lower extremity functioning in the elderly with type 2 diabetes mellitus. Methods: One hundred patients with type 2 diabetes mellitus were randomly allocated into four groups: group A (received moderate intensity interval training+…	NO	Cardiovascular Disease Risk Reduction|Diabetes|Lower Extremity Dysfunction	BEHAVIORAL: Interval training and electromagnetic therapy|BEHAVIORAL: Interval exercise training|BEHAVIORAL: Electromagnetic therapy|OTHER: Control group (No intervention group)	Change in the cardiovascular disease risk at 8-week., The cardiovascular disease risk was evaluated using the Atherosclerotic Cardiovascular Disease risk estimator plus tool, the Framingham Cardiovascular Disease risk estimation tool, and the mean arterial pressure methods., From enrollment to the end of treatment at 8 weeks.|Change in the lower extremity functioning at 8-week., Lower extremity f…			Umm Al-Qura University		ALL	OLDER_ADULT	NA	100	OTHER	INTERVENTIONAL	Allocation: RANDOMIZED|Intervention Model: PARALLEL|Masking: SINGLE (OUTCOMES_ASSESSOR)|Primary Purpose: TREATMENT	HAPO-02-K-012-2022-03-997	2024-09-01	2025-03-07	2025-04-06	2025-05-15		2025-05-16	Umm Al-Qura University, Mecca, Saudi Arabia
NCT06974422	Weight Off-loading Training, Cardiovascular Indices, Diabetes	https://clinicaltrials.gov/study/NCT06974422		COMPLETED	Aims: To evaluate the effectiveness of partial weight-bearing during aerobic exercise training on cardiovascular disease risk and peripheral vascular function in patients with type 2 diabetes mellitus. Study design: A Randomized controlled study was conducted in the outpatient rehabilitation unit. Population: Forty-six participants (age 60 -70) with type 2 diabetes mellitus were recruited and ran…	NO	Cardiovascular Disease, Diabetes Mellitus Type 2|Peripheral Vascular Disorder Due to Diabetes Mellitus	BEHAVIORAL: Partial weight bearing during aerobic exercise training|BEHAVIORAL: Full weight bearing during aerobic exercise training|DRUG: Regular oral anti-diabetic medications.	Change in the cardiovascular disease risk at 12-week., The cardiovascular disease risk was evaluated using the Atherosclerotic cardiovascular disease risk estimator plus tool, and was evaluated pre-study and at 12 weeks (end of the study)., From enrollment to the end of treatment at 12 weeks.|Change in the peripheral vascular function at 12-week., The peripheral vascular function (presented by an…			Umm Al-Qura University		ALL	ADULT, OLDER_ADULT	NA	46	OTHER	INTERVENTIONAL	Allocation: RANDOMIZED|Intervention Model: PARALLEL|Masking: DOUBLE (PARTICIPANT, OUTCOMES_ASSESSOR)|Primary Purpose: TREATMENT	SNEZ070525	2024-08-01	2025-03-01	2025-05-01	2025-05-15		2025-05-15	Umm Al-Qura University, Mecca, Saudi Arabia
NCT06974344	Octreotide vs. Splenic Artery Ligation for Portal Flow Modulation in Living Donor Liver Transplants (SCALOP Trial)	https://clinicaltrials.gov/study/NCT06974344	SCALOP	NOT_YET_RECRUITING	The goal of this clinical trial is to compare two treatments for regulating blood flow in small liver grafts during living donor liver transplantation (LDLT). The main questions it aims to answer are: * Is octreotide (a medication) as effective or better than splenic artery ligation (surgery) in reducing complications after transplantation? * Which treatment better controls blood flow while causi…	NO	Small-for-Size Syndrome	DRUG: Octreotide (drug)|PROCEDURE: Splenic Artery Ligation (SAL)	Median Comprehensive Complication IndexÂ® (CCIÂ®), The Comprehensive Complication IndexÂ® (CCIÂ®) is a validated, quantitative metric that reflects the cumulative burden of postoperative complications by integrating all complications experienced by a patient into a single continuous scale (range: 0 (no complications) to 100 (death)). The CCIÂ® is calculated using the Clavien-Dindo Classification …	Median portal venous flow (PVF) rate on intraoperative Liver Doppler ultrasound, Portal venous flow (PVF): Volume flow rate (mL/min) normalized to graft weight (mL/min/g), Intraoperative (post-reperfusion) and postoperative (daily) timepoints until day 20 postoperatively or hospital discharge|Median Hepatic artery resistive index (RI) on intraoperative Liver Doppler ultrasound, Hepatic artery res…		King Faisal Specialist Hospital & Research Center		ALL	ADULT, OLDER_ADULT	PHASE4	80	OTHER	INTERVENTIONAL	Allocation: RANDOMIZED|Intervention Model: PARALLEL|Masking: DOUBLE (PARTICIPANT, OUTCOMES_ASSESSOR)|Primary Purpose: PREVENTION	RAC2241241	2025-06-01	2030-05-01	2030-09-01	2025-05-15		2025-05-15	Organ Transplant Center of Excellence, King Faisal Specialist Hospital and Research Center, Riyadh, 12713, Saudi Arabia
NCT06963658	Acute Effect of Isometric Excercise on Pain Sensitivity in Adults With Chronic Low Back Pain	https://clinicaltrials.gov/study/NCT06963658		NOT_YET_RECRUITING	Randomized control trial to examine the immediate effect of isometric exercise on pressure pain threshold (PPT) in adults with chronic low back pain. The secondary aim of this study was to investigate the acute effects of isometric exercise on clinical pain intensity.	NO	Chronic Low Back Pain (CLBP)	OTHER: Multiple repetition isometric wall squat|OTHER: Multiple Isometric wall squat exercise + Double Leg Lower with Isometric Hold|OTHER: Control quiet seated rest	The primary outcome is pain sensitivity, Pain sensitivity was assessed via pressure pain threshold (PPT) using a standard procedure. The PPT was assessed by a digital pressure algometer (Wagner digital force Ten FDX 25 with 1 cm 2 rubber tip).This instrument has been widely utilized in various studies and has been shown to be valid and reliable in assessing PPT among people with musculoskeletal p…	The secondary outcome is the pain intensity in the lower back, It is a subjective rating of pain intensity in the lower back using a visual analog scale,where a rating of zero indicates that participant don't have pain and a rating of 10 indicates that the most severe pain. The VAS is reliable and valid for measuring pain in individuals with chronic musculoskeletal conditions. A change of one poi…		Taif University		ALL	ADULT, OLDER_ADULT	NA	90	OTHER	INTERVENTIONAL	Allocation: RANDOMIZED|Intervention Model: PARALLEL|Masking: DOUBLE (INVESTIGATOR, OUTCOMES_ASSESSOR)|Primary Purpose: TREATMENT	ISO-Ex 0011112222	2025-07-01	2025-10-01	2026-01-01	2025-05-09		2025-05-09	King Abdullah Hospital in bisha, Bisha, Assser, 00000, Saudi Arabia
NCT06960525	Joint Mobilization vs. Strengthening Exercises on Cervical Proprioception for Nonspecific Neck Pain	https://clinicaltrials.gov/study/NCT06960525	CervPro-RCT	COMPLETED	This clinical trial aims to compare the effects of cervical joint mobilization versus cervical strengthening exercises in patients with chronic neck pain. The study will assess neck proprioception, pain intensity, cervical muscle strength, range of motion, and neck disability. The main question it aims to answer is: Which treatment is superior, or do they have equal effects after the first sessio…	NO	Chronic Neck Pain|Nonspecific Neck Pain	OTHER: Cervical joint mobilization|OTHER: cervical strengthening exercises	Active cervical movement sense, Participants will be comfortably seated upright on a chair with a backrest, positioned 1 meter away from a board displaying a zigzag pattern (ZZ). They will wear a headband with a laser pointer attached. The pattern is affixed to the board in a manner that directs the laser beam to the pattern's centre., Three points: 1) baseline, 2) immediately after intervention,…	Cervical joint position error, Participants were comfortably seated upright on a chair with a backrest, positioned 0.9 meters away from a wall. Using a distance laser meter, for accurate measurement, the distance between the forehead of the participant and the wall was measured after the participant wore a headband with a laser pointer attached. A point on the wall was located as the patient was …		Imam Abdulrahman Bin Faisal University	Al Hada Military Hospital	ALL	ADULT	NA	26	OTHER	INTERVENTIONAL	Allocation: RANDOMIZED|Intervention Model: PARALLEL|Masking: DOUBLE (CARE_PROVIDER, OUTCOMES_ASSESSOR)|Primary Purpose: TREATMENT	IRB-PGS-2024-03-574|14-2024-06-07-95	2024-10-20	2025-02-18	2025-02-20	2025-05-07		2025-05-07	Armed Forces Hospital - Al Hada, Taif, Makkah, Saudi Arabia
NCT06956222	The Effect of Hybrid Tele-rehabilitation Versus In Person Rehabilitation on Pain and Function in Patients With Knee Osteoarthritis	https://clinicaltrials.gov/study/NCT06956222		RECRUITING	People with knee osteoarthritis often need regular physiotherapy sessions to reduce pain and improve movement. Attendance of in-person sessions can be difficult because of travel and time. This study aims to learn if combining in-person and video sessions using Zoom works for people with knee osteoarthritis. The main questions it aims to answer are : * Does combining in-person and video sessions …	NO	Knee Osteoarthritis	OTHER: Hybrid Tele-rehabilitation|OTHER: Standard Rehabilitation	Change in the pain intensity measured by Numeric pain rating scale, The Numeric pain rating scale assesses the pain intensity using 11 points scale, where 0 indicates no pain and 10 indicates the worst pain, Baseline and after 8 weeks of the intervention|Change in physical function measured by the Western Ontario and McMaster Universities Osteoarthritis Index (WOMAC), The Western Ontario and McMa…	Exercise adherence measured by weekly adherence log, The weekly adherence log will be completed by the physical therapist to assess the participants adherence to either in person or zoom sessions. Adherence will be calculated as the number of calculated sessions over 8 weeks (2 sessions per week, 16 sessions). A higher number indicates better adherence to the exercise program., Weekly during 8 we…		King Abdulaziz University		ALL	ADULT, OLDER_ADULT	NA	60	OTHER	INTERVENTIONAL	Allocation: RANDOMIZED|Intervention Model: PARALLEL|Masking: SINGLE (OUTCOMES_ASSESSOR)|Primary Purpose: TREATMENT	Tele-rehabilitation in OA	2025-04-01	2025-12	2026-06	2025-05-04		2025-05-04	Department of Physical Therapy, Faculty of Medical Rehabilitation Sciences, King Abdulaziz University, Jeddah, 21589, Saudi Arabia	Study Protocol, https://cdn.clinicaltrials.gov/large-docs/22/NCT06956222/Prot_000.pdf
NCT06953440	The Effect of Dexamethasone Submucosal Injection After Surgical Extraction of Lower Impacted Third Molars on Trismus and Edema	https://clinicaltrials.gov/study/NCT06953440		RECRUITING	This clinical trial aims to investigate whether dexamethasone decreases edema and trismus in adults undergoing lower third molar surgical extraction. The main question it aims to answer is: Does dexamethasone submucosal injection have a positive impact on trismus and edema after third molar surgery compared to conventional postoperative prescription? Participants will: * Be administered with dexa…	NO	Swelling/ Edema|Trismus	DRUG: Dexamethasone Sodium Phosphate Injection|OTHER: Normal Saline (Placebo)	Trismus and Swelling, Baseline and follow-up measurements will be measured by a standardized ruler. At the first visit, interincisal distance will be recorded in millimeters to measure trismus. Distance from the angle of the mandible to the outer canthus of the eye, distance from the tragus of the ear to the corner of the mouth, and distance from the tragus of the ear to soft tissue pogonion will…	Social Interaction, Whether the patient is able to interact socially or not, if not, was it due to edema, feeling sick, or bad mood. The patient will be asked a yes or no question, and their answer will be recorded., Patients will be followed up in the 2nd, 4th, and 7th postoperative days.|Work Ability, Whether the patient is able to work on his job or perform daily chores. The patient will be as…		King Abdulaziz University		ALL	ADULT, OLDER_ADULT	PHASE4	66	OTHER	INTERVENTIONAL	Allocation: RANDOMIZED|Intervention Model: PARALLEL|Masking: TRIPLE (PARTICIPANT, CARE_PROVIDER, OUTCOMES_ASSESSOR)|Primary Purpose: SUPPORTIVE_CARE	225-11-23	2024-02-01	2025-05-30	2025-06-30	2025-05-01		2025-05-01	King Abdulaziz University, Faculty of Dentistry, Jeddah, Makkah, Saudi Arabia
NCT06948682	Exploring the Relationship Between Occlusion and Degenerative TMJ Disorders: A Comparative Clinical Study	https://clinicaltrials.gov/study/NCT06948682	TMJ	COMPLETED	The study "Exploring the Relationship Between Occlusion and Degenerative TMJ Disorders: A Comparative Clinical Study" investigated the efficacy of occlusal therapy in managing degenerative temporomandibular joint (TMJ) disorders. Conducted over 6 months with 150 patients, it compared three groups: occlusal therapy (Group 1), conventional treatment (Group 2), and routine care (Group 3). Group 1 sh…	NO	Degenerative Joint Disease|TMD	DEVICE: Occlusal Splint and Bite Correction Therapy|OTHER: Conventional TMJ Therapy|OTHER: Routine TMJ Care (Medication Only)	Change in TMJ Pain Intensity (VAS Score), Assessment of temporomandibular joint pain using the Visual Analog Scale (VAS), scored from 0 (no pain) to 10 (worst possible pain). This outcome evaluates the effectiveness of occlusal treatment in reducing TMJ-related pain., Baseline, 3 months, and 6 months|Change in Jaw Function (Jaw Function Limitation Scale - JFLS), Measurement of jaw functionality u…			King Khalid University		ALL	ADULT, OLDER_ADULT	NA	150	OTHER	INTERVENTIONAL	Allocation: RANDOMIZED|Intervention Model: PARALLEL|Masking: NONE|Primary Purpose: TREATMENT	ECC#2024-08	2025-01-10	2025-04-12	2025-04-12	2025-04-29		2025-05-07	King Khalid University, Abha, Saudi Arabia
NCT06945744	Carbohydrate Counting and Bolus Calculator Mobile Application Improves Time in Range in Adults With Type 1 Diabetes	https://clinicaltrials.gov/study/NCT06945744		COMPLETED	Introduction: Accurate insulin bolusing requires advanced knowledge of carbohydrate counting and correction doses, which can be supported by mobile technology. Objective: To evaluate the effectiveness and safety of a mobile application for carbohydrate counting and bolus calculation (CHOC-BC) in adults with type 1 diabetes mellitus (T1DM). Methods: This is a 12-week randomized controlled trial co…	NO	Diabetes Mellitus, Type I	OTHER: Standard Treatment|DEVICE: Carbohydrate	Time in Range 70-180 mg/dl, Percentage of time that glucose levels are within the target range (70-180 mg/dL) as measured by continuous glucose monitoring (CGM). TIR will be assessed at baseline and after the 12-week intervention period., From enrollment to the end of treatment at 12 weeks	Percentage of Time with Glucose >250 mg/dL, Percentage of time that glucose levels exceed 250 mg/dL as measured by continuous glucose monitoring (CGM). This measure is used to assess the duration of hyperglycemia during the study period., From enrollment to the end of treatment at 12 weeks|Coefficient of Variation of Glucose Levels, Glucose variability (GV) will be assessed using standard deviati…	Bi-Monthly Time in Range (70-180 mg/dL) from CGM, To monitor safety and trend responses over time, time in range (TIR; 70-180 mg/dL) will be assessed every 2 weeks in the intervention group using continuous glucose monitoring. This will help identify short-term changes during the course of the 12-week intervention., From enrollment to the end of treatment at 12 weeks|Time Spent Below 70 mg/dL, Nu…	King Fahad Medical City		ALL	ADULT	NA	140	OTHER_GOV	INTERVENTIONAL	Allocation: RANDOMIZED|Intervention Model: PARALLEL|Masking: NONE|Primary Purpose: TREATMENT	22-630|023-015	2023-05-21	2023-12-19	2023-12-19	2025-04-25		2025-04-25	Kinf Fahad Medical City, Riyadh, 12231, Saudi Arabia
NCT06935370	A Study to Test Whether Vicadrostat (BI 690517) in Combination With Empagliflozin Helps People With Heart Failure and a Weak Pumping Function of the Left Side of the Heart	https://clinicaltrials.gov/study/NCT06935370		RECRUITING	This study is open to adults with chronic heart failure (HF) who have a reduced left ventricular ejection fraction (LVEF) of less than 40%. People can join the study if they have been diagnosed with chronic HF at least 3 months before the study. The purpose of this study is to find out whether a medicine called vicadrostat, in combination with another medicine called empagliflozin, helps people w…	NO	Heart Failure	DRUG: Vicadrostat|DRUG: Empagliflozin|DRUG: Placebo matching vicadrostat	Time to first event of Cardiovascular (CV) death, or Hospitalisation for heart failure (HHF), or Urgent heart failure (HF) visit, up to 43 months	Key secondary endpoint: Time to first event of cardiovascular death or hospitalisation for heart failure, up to 43 months|Key secondary endpoint: Occurrences of hospitalisation for heart failure (first and recurrent), up to 43 months|Key secondary endpoint: Absolute change from baseline in Kansas City Cardiomyopathy Questionnaire-Total Symptom Score (KCCQ-TSS) at Week 32, The KCCQ is a participan…		Boehringer Ingelheim		ALL	ADULT, OLDER_ADULT	PHASE3	4200	INDUSTRY	INTERVENTIONAL	Allocation: RANDOMIZED|Intervention Model: PARALLEL|Masking: QUADRUPLE (PARTICIPANT, CARE_PROVIDER, INVESTIGATOR, OUTCOMES_ASSESSOR)|Primary Purpose: TREATMENT	1378-0018|2024-519525-38-00|U1111-1317-0692	2025-05-20	2029-02-04	2029-02-22	2025-04-20		2025-07-28	Alliance for Multispecialty Research, LLC, Mobile, Alabama, 36608, United States|Drug Research and Analysis Corporation, Montgomery, Alabama, 36106, United States|Valley Clinical Trials, Inc., Covina, California, 91723, United States|Orange County Research Center, Lake Forest, California, 92630, United States|Merced Vein and Vascular Center, Merced, California, 95340, United States|Amicis Researc…
charest	Bucharest	50098	Romania|Clinica Medicala Data Plus SRL	Bucuresti	10192	Romania|Cluj Napoca Clinical County Hospital	Cluj-Napoca	400006	Romania|Spitalul Angiocare SRL	Cluj-Napoca	400015	Romania|Emergency County Hospital Craiova	Craiova	200640	Romania|Spitalul Clinic Judetean de Urgenta Bihor	Oradea	410167	Romania|Sal Med Srl	Pitesti	110424	Romania|U 2 Serv Com Srl	Suceava	720049	Romania|Cmi Dr. Podoleanu Cristian	Targu Mures	540143	Romania|Spitalul Clinic Judetean de Urgenta Targu Mures	Targu Mures	54136	Romania|Country Clinical Emergency Hospital	Targu-Mures	Targu-Mures	540136	Romania|S.C Medicali's S.R.L	Timisoara	300043	Romania|Timisoara Municipal Emergency Clinical Hospital	Timisoara	300079	Romania|King AbdulAziz University Hospital	Al Ahsa	Saudi Arabia|King Fahad Specialist Hospital - Research Center	Dammam	31444	Saudi Arabia|King Faisal Specialist Hospital and Research Center	Riyadh	11211	Saudi Arabia|King Fahad Medical City	Riyadh
NCT06922656	Can the Addition of Pioglitazone to SGLT2 Inhibitor in Type 1 Diabetic Patients Amplify the Decrease in HbA1c and Prevent the Increase in Plasma Ketone Concentration?	https://clinicaltrials.gov/study/NCT06922656		NOT_YET_RECRUITING	Previous data from our clinical trial has demonstrated that the combination of dapagliflozin plus pioglitazone cause robust decrease in the plasma glucose concentration without significant increase in plasma ketone concentration in subjects with T1DM receiving multiple insulin injections or insulin pump. Although patients receiving insulin therapy with pump have participated in the study, none ha…	NO	Type 1 Diabetes (T1D)	DRUG: Dapagliflozin (DAPA)|DRUG: Pioglitazone 45 mg|DRUG: Placebo	HbA1C Reduction, 1) The primary objective of the study is to examine the decrease in HbA1c caused by pioglitazone plus dapagliflozin versus placebo in T1DM patients receiving automated insulin delivery (780 pump)., 16 weeks	Time in Range, Secondary objectives of the study are to examine the effect of pioglitazone plus dapagliflozin on plasma ketone concentration, time in range, body weight and rate of hypoglycemia., 16 weeks		Dasman Diabetes Institute		ALL	ADULT, OLDER_ADULT	PHASE4	60	OTHER	INTERVENTIONAL	Allocation: RANDOMIZED|Intervention Model: PARALLEL|Masking: DOUBLE (PARTICIPANT, CARE_PROVIDER)|Primary Purpose: TREATMENT	RAHM2023013|RAHM2023013	2025-04-15	2026-01-01	2026-04-15	2025-04-10		2025-04-10	Dasman Diabetes Institute, Kuwait City, 1180, Kuwait|Hamad Medical Corporation, Qatar, Doha, Qatar|Diabetes and Endocrine Treatment Center, Prince Sultan Military Medical City. Kidney & Pancreas Health Centre, Organ Transplant Centre of Excellence, King Faisal Specialist Hospital & Research Centre, Alfaisal Univeristy, Riyadh, Kingdom of Saudi Arabia, Riyadh, Saudi Arabia
NCT06913231	Impact of Whole-Body Vibration on Anthropometric Measurement and Body Composition in Overweight and Obese University Students	https://clinicaltrials.gov/study/NCT06913231		NOT_YET_RECRUITING	Obesity has become a significant public health concern globally, particularly among university students, where lifestyle changes contribute to increased body weight and fat accumulation. The World Health Organization defines obesity as a condition characterized by excessive fat accumulation that presents a risk to health, with a body mass index (BMI) of 30 or higher being a common threshold for c…	NO	Obesity|Overweight	DEVICE: Whole body vibration device|OTHER: Sham Whole body vibration	Body Mass Index, BMI will be calculated as weight (kg) divided by height (mÂ²)., 6 weeks|Waist circumference, WC will be measured at the midpoint between the lower rib and iliac crest using a non-stretchable measuring tape., 6 weeks	Body fat percentage, A smart scale will be used to measure body composition including the percentage of whole bofy fat., 6 weeks|Visceral mass, Visceral fat will be assesed also using the same smart scale using the bioelectrical impedance analysis., 6 weeks|Lean body mass, bioelectrical impedance analysis will be also used via a smart scale to measure the total lean body mass in (kg)., 6 weeks		Cairo University		ALL	ADULT	NA	32	OTHER	INTERVENTIONAL	Allocation: RANDOMIZED|Intervention Model: PARALLEL|Masking: SINGLE (OUTCOMES_ASSESSOR)|Primary Purpose: OTHER	29089	2025-04-06	2025-06-06	2025-06-06	2025-04-06		2025-04-06	College of Applied Medical Sciences, Jouf University, Jouf, Sakaka, Saudi Arabia
NCT06911502	A Study to Compare the Efficacy and Safety of Golcadomide in Combination With Rituximab (Golca + R) vs Investigator's Choice in Participants With Relapsed/Refractory Follicular Lymphoma (GOLSEEK-4)	https://clinicaltrials.gov/study/NCT06911502		RECRUITING	The study is designed as a multicenter, randomized, open label Phase 3 study to compare the efficacy and safety of golcadomide in combination with rituximab vs investigator's choice in participants with relapsed/refractory follicular lymphoma who have received at least one line of prior systemic therapy.	NO	Follicular Lymphoma	DRUG: Golcadomide|DRUG: Rituximab|DRUG: Lenalidomide|DRUG: Cyclophosphamide|DRUG: Doxorubicin|DRUG: Vincristine|DRUG: Prednisone/Prednisolone|DRUG: Bendamustine	Progression free survival (PFS) assessed by Independent Review Adjudication committee (IRAC), Up to approximately 32 Months	Overall response rate (ORR) assessed by IRAC, Up to approximately 32 Months|Overall survival (OS), Up to approximately 83 Months|PFS as assessed by investigator, Up to approximately 32 Months|ORR as assessed by investigator, Up to approximately 32 Months|Number of participants who achieve complete metabolic response (CMR), Up to approximately 32 Months|Duration of Response (DoR), Up to approximat…		Celgene		ALL	ADULT, OLDER_ADULT	PHASE3	400	INDUSTRY	INTERVENTIONAL	Allocation: RANDOMIZED|Intervention Model: PARALLEL|Masking: NONE|Primary Purpose: TREATMENT	CA073-1003|2024-519152-82|U1111-1314-3909	2025-07-28	2028-04-24	2030-07-31	2025-04-04		2025-08-03	Local Institution - 0225, Birmingham, Alabama, 35205, United States|Local Institution - 0014, Mobile, Alabama, 36607, United States|Alaska Oncology and Hematology, Anchorage, Alaska, 99508, United States|Local Institution - 0215, Little Rock, Arkansas, 72205, United States|Local Institution - 0072, Duarte, California, 91010, United States|Local Institution - 0119, San Francisco, California, 94143…
NCT06902493	Impact of Prior SGLT2 Inhibitors Use on the Development and Progression of Sepsis-Associated Acute Kidney Injury	https://clinicaltrials.gov/study/NCT06902493		COMPLETED	The primary objective of this study is to investigate whether using SGLT2i may be associated with decreased incidence of sepsis-induced AKI or not.	NO	Sepsis|Septic Shock|Acute Kidney Injury	OTHER: No intervention	Odds of sepsis-associated acute kidney injury (AKI) in patients with prior use of SGLT2 inhibitors (SGLT2i), The primary outcome is to determine whether prior use of SGLT2 inhibitors is associated with a reduced odds of developing sepsis-associated AKI. This will be assessed by comparing the frequency of AKI among patients with sepsis who were exposed to SGLT2i prior to hospitalization (cases) ve…	ICU length of stay, The number of days of ICU stay, During ICU stay (from ICU admission to discharge), Maximum 6 months stay|The need for RRT, The prevalence of RRT during ICU stay, During ICU stay (from ICU admission to discharge), Maximum 6 months stay|28-day mortality, The mortality rate at day 28 in ICU, Up to day-28 from ICU admission		University of Jazan		ALL	ADULT, OLDER_ADULT		664	OTHER_GOV	OBSERVATIONAL	Observational Model: |Time Perspective: p	SGLT2I-AKI	2024-04-01	2025-03-01	2025-03-01	2025-03-30		2025-03-30	King Fahd Central Hospital, Al 'Usaylah, Saudi Arabia
NCT06891495	Evaluating an AI-Generated Health Podcast	https://clinicaltrials.gov/study/NCT06891495		RECRUITING	This study aims to explore a new way of delivering health information using an AI-generated podcast. The podcast, created with Google NotebookLM, uses verified content from the American Academy of Periodontology website to provide easy-to-understand information on gum health and prevention. The goal is to determine whether this AI-generated podcast is a useful, engaging, and clear tool for educat…	NO	Public Health|Artificial Intelligence|Feasibility Studies	OTHER: Expert Evaluation of Adapted Questionnaire|OTHER: AI-Generated Health Podcast Evaluation	Content Validity Index (CVI) of the Adapted Questionnaire, Description: This outcome measure evaluates the content validity of the questionnaire adapted from QAEP, as determined by expert ratings. The Content Validity Index (CVI) quantifies the proportion of experts who rate questionnaire items as relevant or highly relevant. Unit of Measure: Score on a scale from 0 to 1, where scores above 0.78 …			Qassim University		ALL	ADULT, OLDER_ADULT		30	OTHER	OBSERVATIONAL	Observational Model: |Time Perspective: p	QassimU5	2025-02-07	2025-04-15	2025-05-20	2025-03-24		2025-03-26	College of Applied Medical Sciences, Al Kharj, Al Qassim, 58883, Saudi Arabia
NCT06875310	A Study of Adagrasib Plus Pembrolizumab Plus Chemotherapy vs. Placebo Plus Pembrolizumab Plus Chemotherapy in Participants With Previously Untreated Non-squamous Non-small Cell Lung Cancer With KRAS G12C Mutation (KRYSTAL-4)	https://clinicaltrials.gov/study/NCT06875310		RECRUITING	This is a trial to evaluate the efficacy, safety, and tolerability of adagrasib plus pembrolizumab plus platinum-doublet chemotherapy versus placebo plus pembrolizumab plus platinum-doublet chemotherapy in participants with previously untreated, locally advanced or metastatic NSCLC with KRAS G12C mutation	NO	Carcinoma, Non-Small-Cell Lung	DRUG: Adagrasib|DRUG: Pembrolizumab|DRUG: Carboplatin|DRUG: Pemetrexed|DRUG: Placebo|DRUG: Cisplatin	Progression Free Survival (PFS) as Assessed per Response Evaluation Criteria in Solid Tumors (RECIST) v1.1 by Blinded Independent Central Review (BICR), Up to 7 years|Overall Survival (OS), Up to 7 years	Overall Response (OR) as Assessed per RECIST v1.1 by BICR, Up to 7 years|Duration of Response (DOR) as Assessed per RECIST 1.1 by BICR, Up to 7 years|PFS as Assessed per RECIST v1.1 by Investigator, Up to 7 years|Number of Participants With Adverse Events (AEs), Up to 90 days from last dose|Number of Participants With Serious Adverse Events (SAEs), Up to 90 days from last dose|Number of Participa…		Mirati Therapeutics Inc.		ALL	ADULT, OLDER_ADULT	PHASE3	630	INDUSTRY	INTERVENTIONAL	Allocation: RANDOMIZED|Intervention Model: PARALLEL|Masking: QUADRUPLE (PARTICIPANT, CARE_PROVIDER, INVESTIGATOR, OUTCOMES_ASSESSOR)|Primary Purpose: TREATMENT	CA239-0004|CA2390004	2025-04-24	2029-09-07	2032-04-30	2025-03-13		2025-07-24	Local Institution - 0347, Birmingham, Alabama, 35294-3300, United States|Local Institution - 0581, Fullerton, California, 92835, United States|Local Institution - 0202, Long Beach, California, 90805, United States|Local Institution - 0643, Newport Beach, California, 92663, United States|Local Institution - 0666, Orange, California, 92868, United States|Local Institution - 0623, Santa Barbara, Cal…
NCT06873126	Two Group Experimental Trial Promoting Sports and Exercise Among Female University Students in Saudi Arabia	https://clinicaltrials.gov/study/NCT06873126		ACTIVE_NOT_RECRUITING	The study provides insights into the use of awareness counselling sessions for physical activity promotion, which may have a significant impact on physical activity education, promotion, practice and policy making and will be more effective to ensure adherence to activity among young adults.	NO	Mental Health	COMBINATION_PRODUCT: Counselling sessions	daily moderate- to vigorous-intensity physical activity (MVPA), physical activity level (PAL) evaluated using IPAQ-SF, International Physical Activity Questionnaire Short Form (IPAQ-SF) was used to measure the physical activity among students. The IPAQ measures the type and intensity of physical activity and time spent walking and sitting in a duration of 7 days. A higher IPAQ score indicates a h…			University of Jazan		FEMALE	CHILD, ADULT, OLDER_ADULT	PHASE3	30	OTHER_GOV	INTERVENTIONAL	Allocation: RANDOMIZED|Intervention Model: PARALLEL|Masking: SINGLE (PARTICIPANT)|Primary Purpose: SUPPORTIVE_CARE	REC-46/06/1229	2025-01-01	2025-04	2025-04	2025-03-12		2025-03-12	Jazan University, Jazan, Saudi Arabia
NCT06868290	Phase 2 Study Evaluating Rapcabtagene Autoleucel in Participants With Severe Active GPA or MPA	https://clinicaltrials.gov/study/NCT06868290		RECRUITING	The purpose of this study is to evaluate the efficacy and safety of rapcabtagene autoleucel versus comparator in participants with severe active Granulomatosis with Polyangiitis (GPA) or Microscopic Polyangiitis (MPA)	NO	ANCA Associated Vasculitis (AAV)	BIOLOGICAL: Rapcabtagene autoleucel|OTHER: Active Comparator|DRUG: Glucocorticoids	Event-free survival (EFS), Event-free survival (EFS) defined as the time from Randomization to the first occurrence of as per protocol defined events., From randomization until the occurrence of an EFS event, up to approx. 4 years after randomization	Percentage of patients achieving complete remission, Complete remission is defined by Birmingham Vasculitis Activity Score version 3 (BVASv3), Up to Week 13|Adjusted annual cumulative GC dose between Randomization and analysis cutoff date, The adjusted annual cumulative glucocorticoid dose refers to the total amount of glucocorticoids administered to a patient over the course of a year, adjusted …		Novartis Pharmaceuticals		ALL	ADULT, OLDER_ADULT	PHASE2	126	INDUSTRY	INTERVENTIONAL	Allocation: RANDOMIZED|Intervention Model: PARALLEL|Masking: SINGLE (OUTCOMES_ASSESSOR)|Primary Purpose: TREATMENT	CYTB323I12201	2025-03-13	2029-06-07	2030-05-24	2025-03-10		2025-07-29	Northwestern Memorial Hospital, Evanston, Illinois, 60611, United States|Oregon Health Sciences University, Portland, Oregon, 97239, United States|LDS Hospital, Salt Lake City, Utah, 84143, United States|Novartis Investigative Site, Haifa, 3109601, Israel|Novartis Investigative Site, Ramat Gan, 5265601, Israel|Novartis Investigative Site, Sapporo city, Hokkaido, 060 8648, Japan|Novartis Investiga…
NCT06856473	Effects of Dry Needling on Spasticity and Functional Ability	https://clinicaltrials.gov/study/NCT06856473		RECRUITING	This study investigates the effects of dry needling on spasticity and its impact on functional ability in individuals with neuromuscular disorders. Using the Modified Ashworth Scale (MAS), Timed Up and Go (TUG) test, and Gross Motor Function Measure (GMFM), the research evaluates changes in muscle tone, mobility, and overall motor performance following dry needling intervention. The findings aim …	NO	Cerebral Palsy (CP)	OTHER: Traditional Physical Therapy|OTHER: Dry Needling	Modified Ashwarth Scale (MAS), The MAS measures spasticity on a 6-point ordinal scale from 0 to 4, with an additional 1+ category. Minimum Value (0): No increase in muscle tone (better outcome). Maximum Value (4): Affected part(s) rigid in flexion or extension (worse outcome). Higher scores indicate greater spasticity, representing a worse outcome., Week 12 after intervention completion	Gross Motor Function Measure (GMFM), The GMFM is scored on a 0 to 100% scale, reflecting the percentage of motor tasks successfully performed. Minimum Value (0%): No motor function achieved (worse outcome). Maximum Value (100%): Full achievement of all motor tasks (better outcome). Higher scores indicate better gross motor function and improved mobility., Week 12 after intervention completion.|Ti…		Batterjee Medical College		ALL	CHILD, ADULT, OLDER_ADULT	NA	30	OTHER	INTERVENTIONAL	Allocation: RANDOMIZED|Intervention Model: PARALLEL|Masking: SINGLE (OUTCOMES_ASSESSOR)|Primary Purpose: TREATMENT	BMCDryNeedle	2025-02-20	2025-05-30	2025-06-25	2025-03-04		2025-03-05	BMC, Jeddah, Saudi Arabia
NCT06855303	Muscle Energy Technique and Muscle Flexibility	https://clinicaltrials.gov/study/NCT06855303		NOT_YET_RECRUITING	The current study will compare the effect of using the muscle energy technique in 2 different methods on the hamstring muscle flexibility	NO	Hamstring Shortness	OTHER: Muscle Energy Teqnique using post isometric relaxation (PIR) principle|OTHER: Muscle Energy Teqnique using receprocal inhibition (RI) principle|OTHER: Conventional Treatment group	The Numeric Pain Rating, The numeric pain rating Scale (NPRS) is the simplest and most commonly used numeric scale to rate the pain from 0 (no pain) to 10 (worst pain). The NPRS will be used for subjective pain measurement that has good test-retest reliability., From baseline to the end of the treatment at 6 weeks|The Western Ontario and McMaster Universities Osteoarthritis Index (WOMAC), The Wes…			University of Hail		ALL	ADULT	NA	60	OTHER	INTERVENTIONAL	Allocation: RANDOMIZED|Intervention Model: PARALLEL|Masking: TRIPLE (PARTICIPANT, INVESTIGATOR, OUTCOMES_ASSESSOR)|Primary Purpose: TREATMENT	H-2025-585	2025-04-30	2025-10-30	2025-10-30	2025-03-03		2025-03-12	University of Hail, Hail, 3994, Saudi Arabia
NCT06845436	Effects of Combined High Intensity Interval Training and Resistance Training	https://clinicaltrials.gov/study/NCT06845436	Hypertension	RECRUITING	Background: Hypertension has long been considered as a major risk factor for cardiovascular disease representing a high public health concern. Objectives: the purpose of this study is to evaluate the effects of combined HIIT and resistance training on body composition, blood pressure, and cardiorespiratory fitness in obese hypertensive men. Methods: This study will make use of sixty obese hyperte…	NO	Hypertension	BEHAVIORAL: Exercise|OTHER: routine physical activity	blood pressure in mmhg, 12 weeks|peak oxygen consumption in ml/kg/min, 12 weeks|body weight in Kg, 12 weeks|body mass index in kg/m2, 12 weeks			Prince Sattam Bin Abdulaziz University		MALE	ADULT	NA	60	OTHER	INTERVENTIONAL	Allocation: RANDOMIZED|Intervention Model: PARALLEL|Masking: DOUBLE (PARTICIPANT, OUTCOMES_ASSESSOR)|Primary Purpose: TREATMENT	SCBR-430/2025	2025-04-01	2025-07-01	2025-07-01	2025-02-25		2025-06-04	Prince Sattam bin Abdulaziz University, Riyadh, Alkharj, 16278, Saudi Arabia
NCT06843668	Different Dosing Strategies of Colistin in Multidrug-Resistant Gram-Negative Bacilli Infections	https://clinicaltrials.gov/study/NCT06843668		RECRUITING	Nosocomial infections caused by multi-drug-resistant (MDR) and extensively drug-resistant (XDR) Gram-negative pathogens represent a major threat worldwide. The increasing trend of multi-drug resistance in Gram-negative bacteria (MDR-GNB) poses a particularly acute challenge to health systems especially in critically ill patients. Patients in intensive care units (ICUs) have encountered an increas…	NO	Critical Ill Patients|Multi Drug Resistant	DRUG: EMA colistin dosing strategy|DRUG: US FDA colistin dosing strategy	Clinical and microbiological success in eradication of infection reported as the number and percentage of patients with successful clinical improvement and microbiological clearance (Efficacy)., having a white blood cell count (WBC) of less than 12,000 cells/mm3 or a â‰¥ 25% reduction in WBC, being afebrile for â‰¥ 48 h,. â€¢ Microbiological clearance will be defined as eradication of the origina…	Nephrotoxicity (Safety), nephrotoxicity was defined as doubling of baseline serum creatinine level or drop-in baseline creatinine clearance rate by â‰¥50%., 14 days		Mansoura University		ALL	ADULT, OLDER_ADULT	PHASE2|PHASE3	120	OTHER	INTERVENTIONAL	Allocation: RANDOMIZED|Intervention Model: PARALLEL|Masking: SINGLE (PARTICIPANT)|Primary Purpose: TREATMENT	H-04-Q001	2023-12-25	2025-09-25	2025-10-25	2025-02-25		2025-07-04	King Fahad Specialist Hospital, Buraidah, Saudi Arabia
NCT06841900	Implementation of the International Classification of Functioning, Disability and Health Model in Paediatric Cochlear Implant Recipients	https://clinicaltrials.gov/study/NCT06841900		NOT_YET_RECRUITING	The aim of this study is to implement the International Classification of Functioning, disability and health (ICF) in paediatric Cochlear Implant (CI) recipients (\<18 years) with prelingual sensorineural hearing loss in a multicenter prospective study to evaluate audiological rehabilitation after cochlear implantation. For this, ICF qualifiers which denote the magnitude of the level of health or…	NO	Cochlear Impant Children	DEVICE: Cochlear Implantation	Change in LittlEARSÂ® Auditory Questionnaire (LEAQ), The LittlEARSÂ® Auditory Questionnaire (LEAQ) was created to aid professionals and caregivers in the assessment of auditory capabilities among infants and toddlers experiencing hearing impairment. Grounded in the observations made by caregivers concerning the auditory responses exhibited by their children in everyday settings, this questionnair…	Subject Demographics, Subject demographics will be retrieved from the participants' medical file or by asking the parents if the information is not available. The 11th revision of the International Statistical Classification of Diseases and Related Health Problems (ICD-11) classification will be used to code subjects' health conditions., 1 month before implantation and 3 months, 6 months and 1 ye…		University Hospital, Antwerp		ALL	CHILD, ADULT, OLDER_ADULT		120	OTHER	OBSERVATIONAL	Observational Model: |Time Perspective: p	ICF in Paediatric CI users	2025-03	2027-03	2027-03	2025-02-24		2025-02-28	Fiona Stanley Fremantle Hospital Group, Perth, Australia|University Hospital Antwerp, Edegem, 2650, Belgium|University Clinic of WÃ¼rzburg, WÃ¼rzburg, Germany|World Hearing Centre, Warsaw, Poland|King Abdullah Ear Specialist Center (KAESC), Riyadh, Saudi Arabia|Hospital La Paz, Madrid, Spain
NCT06836895	High Intensity Interval Training and Inspiratory Muscle Training	https://clinicaltrials.gov/study/NCT06836895	training	COMPLETED	The goal of this clinical trial is to investigate the effect of combined high intensity interval training (HIIT) and inspiratory muscle training (IMT) on pulmonary function and exercise capacity in patients COPD. one hundred patients with COPD (GOLD II and III) with ages between 40 and 70 years participated in this study. The main question it aims to answer is whether combined high intensity inte…	NO	COPD (Chronic Obstructive Pulmonary Disease)	BEHAVIORAL: HIIT and IMT|OTHER: walking	Pulmonary function tests (FEV1, FVC, TLC, IC, FRC, RV) in liter, Lung function test was carried out by the same experienced personnel using Master Screen BodyÂ® Jaeger-Carefusion spirometer (22745 Savi Ranch Parkway, Yorba Linda, CA, USA). The test was repeated until three acceptable spirograms were obtained. A spirogram was considered acceptable if it was artifact-free, demonstrated adequate exp…	Health-related quality of life, Health-related quality of life (HRQoL) was assessed using the St. George's Respiratory Questionnaire (SGRQ) (33), is a standardized self-administered questionnaire designed to measure self-perceived health impairments and quality of life in individuals with airway diseases. It evaluates three domains-symptoms, activity limitations, and disease impact having 50 item…		Prince Sattam Bin Abdulaziz University		ALL	ADULT, OLDER_ADULT	NA	100	OTHER	INTERVENTIONAL	Allocation: RANDOMIZED|Intervention Model: PARALLEL|Masking: DOUBLE (PARTICIPANT, OUTCOMES_ASSESSOR)|Primary Purpose: TREATMENT	COPD	2024-06-01	2024-10-30	2024-10-31	2025-02-20		2025-02-20	Prince Sattam Binabdulaziz University, Riyadh, Saudi Arabia
NCT06836336	Digital Versus Hybrid Interventions in Promoting Nutrition Knowledge Among Saudi Adolescent Girls	https://clinicaltrials.gov/study/NCT06836336		COMPLETED	This study primarily aims to compare the efficacy of different approaches to nutrition education intervention delivery in improving nutrition knowledge (NK) among Saudi adolescent girls. A secondary aim is to compare the effectiveness of these interventions in enhancing dietary habits and reducing Generalized Anxiety Disorder (GAD) scores.A randomized sample of 104 Saudi adolescent girls aged 16-…	NO	Nutrition Knowledge|Generalized Anxiety Disorder (GAD)|Food Habits|Body Mass Index	BEHAVIORAL: Hybrid therapy|BEHAVIORAL: Fully digital	Nutrition knowledge, Nutritional Knowledge was assessed using a validated dietary questionnaire, distributed in Arabic (24). The questionnaire comprised 10 items, with a maximum score of 10 points. Each correct response was awarded 1 point, while incorrect answers or uncertain responses received a score of zero. The final score was derived by summing the total points. To classify NK levels, modif…	Generalized Anxiety Disorder Scores (GAD), Anxiety levels were measured using the GAD-7. This is a 7-item validated questionnaire (28), which is widely used to screen for and quantify the severity of GAD. The Arabic version of this tool has been adopted by the Saudi Arabian Ministry of Health for initial anxiety screening. Each item is rated on a 4-point Likert scale, ranging from 0 (not at all) …		Umm Al-Qura University		FEMALE	CHILD, ADULT	NA	104	OTHER	INTERVENTIONAL	Allocation: RANDOMIZED|Intervention Model: PARALLEL|Masking: NONE|Primary Purpose: SUPPORTIVE_CARE	HAPO-02-K-012-2023-10-1787	2023-11-01	2023-12-31	2024-12-31	2025-02-20		2025-02-20	Al-Fatat Private School, Mecca, Saudi Arabia	Informed Consent Form, https://cdn.clinicaltrials.gov/large-docs/36/NCT06836336/ICF_000.pdf
NCT06823635	An International Multicenter Study on Transcatheter Device Closure of Perimembranous Ventricular Septal Defects	https://clinicaltrials.gov/study/NCT06823635	PERI-CLOSE	NOT_YET_RECRUITING	The international multicenter registry aims to gather real-world data on patient outcomes and assess the procedural success and performance of various device occluders used in the transcatheter treatment of pediatric and adult patients with perimembranous ventricular septal defects (PmVSD).	NO	Perimembranous Ventricular Septal Defect	DEVICE: Transcatheter device closure of perimembranous ventricular septal defects (PmVSDs)	Twelve-month composite non-hierarchical clinical success, Defined as meeting the following 3 criteria: 1) technical success (device successfully implanted and retained at hospital discharge), 2) closure success (trivial or no residual shunt through 12 months), 3) safety success (no serious adverse events (SAEs) through 30 days, and no device events (removal or reintervention) through 12 months).,…	Short-term complications (â‰¤30 days), Minor vascular complications (hematoma, pseudoaneurysm, minor bleeding). Transient arrhythmias (supraventricular tachycardia, non-sustained VT, first-degree AV block)., From implant attempt to 30 days post-procedure|Long-term outcomes, * Sustained complete closure (no or minimal residual shunt on TTE). * Late-onset device-related complications (new-onset aor…		Fondation HÃ´pital Saint-Joseph		ALL	CHILD, ADULT, OLDER_ADULT		1000	OTHER	OBSERVATIONAL	Observational Model: |Time Perspective: p	PERI-CLOSE	2025-03-01	2026-07-31	2026-07-31	2025-02-12		2025-02-12	Copenhagen University Hospital, Rigshospitalet, Copenhagen, Denmark|University Hospital of Bordeaux, Bordeaux, France|Marie Lannelongue Hospital, Le Plessis-Robinson, France|Lille University Hospital, Lille, France|Toulouse University Hospital, Toulouse, France|University Children's Hospital, Tuebingen, Germany|National Cardiovascular Center of Harapan Kita, Jakarta, Indonesia|Rajaie Cardiovascul…
NCT06823466	Advancing Knowledge in Ischemic Stroke Patients on Oral Anticoagulants	https://clinicaltrials.gov/study/NCT06823466	ASPERA	RECRUITING	The Advancing knowledge in ischemic Stroke PatiEnts on oRal Anticoagulants (ASPERA) study aims to investigate characteristics of ischemic stroke cases occurring in patients on oral anticoagulation for atrial fibrillation (AF) or other cardioembolic arrhythmias and to characterize short and long-term outcomes associated with different secondary prevention strategies to prevent stroke recurrences. …	NO	Ischemic Stroke|Oral Anticoagulation|Atrial Fibrillation (AF)|Outcome Assessment|Clinical Presentations		ASPERA-R Primary Outcome Measure: Baseline demographic characteristics, Baseline demographic characteristics of ischemic stroke cases occurring on oral anticoagulants: mean age (years), sex (proportion of males and females), ethnicity (proportion of non-Hispanic White, Hispanic White, Black, Asian, other ethnicities), mean weight (Kg), mean height (cm), median BMI, At the baseline (index ischemic…	ASPERA-R Secondary Outcome Measure: All-cause mortality, All-cause mortality (proportion of patients who died due to any cause), Discharge and 90-day post-stroke|ASPERA-R Secondary Outcome Measure: Vascular death, Vascular death (death due to stroke, myocardial infarction, pulmonary embolism, sudden death or arrhythmias), Discharge and 90-day post-stroke|ASPERA-R Secondary Outcome Measure: New is…		University of L'Aquila		ALL	ADULT, OLDER_ADULT		200	OTHER	OBSERVATIONAL	Observational Model: |Time Perspective: p	2696 - 22/07/2024	2025-02-12	2027-02-12	2031-02-12	2025-02-12		2025-02-20	Department of Neurology, Sveti Duh University Hospital, Zagreb, 10000, Croatia|Copenhagen University Hospital, Bispebjerg Hospital, Copenhagen, 2400, Denmark|Neurology Department, Assiut University Hospitals, Assiut, 71526, Egypt|Neurology Department, Faculty of Medicine , Ain Shams University, Cairo, 11566, Egypt|Neurology Unit, Kobry Elkoba Medical Complex, Cairo, 11799, Egypt|UniversitÃ© Cote …
NCT06812676	Virtual Reality Induced Analgesia for Nasal Procedures	https://clinicaltrials.gov/study/NCT06812676		COMPLETED	In-office nasal procedures can cause pain and discomfort to otolaryngology patients. While local anesthesia is the mainstay choice for main management, patients may have allergies or contraindications to the anesthetic agents used. Moreover, some procedures may not require it, or patients may benefit from additional pain management techniques. The immersive experience of Virtual Reality (VR) coul…	NO	Sinus Disease|Rhinitis|Turbinate; Hypertrophy Mucous Membrane|Deviated Nasal Septum Acquired|Deviated Nasal Septum - Congenital	DEVICE: Virtual Reality Goggles	Pain improvement, VR arm will experience less pain. VR could provide a safe non-pharmacological treatment for reducing pain and improving comfort of patients, thus raising the quality of care in otolaryngology clinics, Pain scores will be measured using the Numeric Rating Pain, Immediately upon rhinoscopy	Patient satisfaction, Patient satisfaction to be measured using a 5-point Linkert scale. VR could provide a safe non-pharmacological treatment for improving comfort of patients, thus raising the quality of care in otolaryngology clinics, 1. Patient satisfaction to be measured using a 5-point Linkert scale, Immediately upon rhinoscopy|patient willingness to use VR in future procedures, 2. Patient …		King Faisal Specialist Hospital & Research Center		ALL	ADULT, OLDER_ADULT	NA	64	OTHER	INTERVENTIONAL	Allocation: RANDOMIZED|Intervention Model: PARALLEL|Masking: NONE|Primary Purpose: SUPPORTIVE_CARE	Virtual Reality	2024-07-17	2024-12-03	2024-12-03	2025-02-06		2025-02-06	King Faisal Specialist Hospital and Research center, Riyadh, 11211, Saudi Arabia
NCT06811688	Effectiveness of Mobile Phone Reminder Applications in Improving Oral Hygiene Compliance of Orthodontic Patients	https://clinicaltrials.gov/study/NCT06811688		COMPLETED	The aim of this Randomized Controlled Trial (RCT) was to investigate the effectiveness of mobile application as an active reminder for improving oral hygiene compliance of patients undergoing orthodontic treatment using fixed orthodontic appliances.	NO	Oral Hygiene	OTHER: Two mobile applications: Brushout and Brush teeth reminder applications	Plaque Index, As described by Silness-LÃ¶e plaque index, Six teeth (#16, #12, #24, #36, #32, #44) were used to evaluate the plaque present in each surface including facial, lingual, mesial and distal surface. The thickness of the plaque was measured as follows: 0: absence of microbial plaque, 1: thin film of microbial plaque along the free gingival margin, 2: moderate accumulation with plaque in …			Umm Al-Qura University		ALL	CHILD, ADULT, OLDER_ADULT	NA	60	OTHER	INTERVENTIONAL	Allocation: RANDOMIZED|Intervention Model: PARALLEL|Masking: SINGLE (INVESTIGATOR)|Primary Purpose: PREVENTION	HAPO-02-K-012-2023-02-1459|+966125270000	2023-02-14	2023-07-31	2023-07-31	2025-02-06		2025-02-06	Umm Al-Qura University, Dental Teaching Hospital, Mecca, Saudi Arabia
NCT06808763	Exercise Program for Knee Recovery in Football Players with ACL Injuries	https://clinicaltrials.gov/study/NCT06808763		COMPLETED	This study aims to evaluate the effectiveness of a structured exercise program in improving knee function, muscle strength, and range of motion in football players recovering from anterior cruciate ligament (ACL) injuries. The study seeks to answer whether a rehabilitation program can restore the performance of the injured leg to levels comparable to the uninjured leg and significantly improve kn…	NO	ACL Injuries	OTHER: Knee Rehabilitation Exercise Program	Outcome Measure: Muscle Strength of the Injured Leg, Outcome Measure: Muscle Strength of the Injured Leg Description: Improvement in muscle strength of the injured leg, specifically targeting hamstrings and quadriceps. Method of Measurement: Measured using an isokinetic dynamometer at 60Â°/second angular velocity. Unit of Measure: Peak torque (Newton-meters, Nm)., 22 weeks	Comparison of Injured and Uninjured Leg Strength, Outcome Measure: Comparison of Injured and Uninjured Leg Strength * Description: Change in the strength discrepancy between the injured and uninjured legs. * Method of Measurement: Measured via isokinetic testing. * Unit of Measure: Percentage difference in peak torque between the legs. * Time Frame: Baseline, mid-program (11 weeks), and post-prog…		King Saud University		MALE	CHILD, ADULT, OLDER_ADULT	NA	9	OTHER	INTERVENTIONAL	Allocation: NA|Intervention Model: SINGLE_GROUP|Masking: NONE|Primary Purpose: SUPPORTIVE_CARE	RSPD-2025R1090	2024-01-24	2024-07-28	2024-08-01	2025-02-05		2025-02-10	King Saud University, Riyadh, 11362, Saudi Arabia
NCT06808529	Effect of Pilates Exercises and TENS Acupuncture in Primary Dysmenorrhea Among Female Students At KAU	https://clinicaltrials.gov/study/NCT06808529	KAU	COMPLETED	This study was done to determine the effect of Pilates exercises and TENS acupuncture in primary dysmenorrhea among female students at King Abdulaziz University (KAU).	NO	Dysmenorrhea Primary	DEVICE: Pilates exercises and TENS Acupuncture|DRUG: ibuprofen 400 mg	Visual Analogue scale, Visual Analogue scale for assessing pain level, a score ranging from 0 to 100 mm., 2 months	Verbal multidimensional scoring system of dysmenorrhea, * Grade 0: The menstrual cycle causes no pain and has no effect on day-to-day activities. * Grade 1: Although uncomfortable menstruation never gets in the way of a woman's regular activities, and analgesics are rarely needed. * Grade 2 : daily activities are disrupted and analgesics have a poor effect . * Grade 3: Activity is obviously imped…		Cairo University		FEMALE	ADULT	EARLY_PHASE1	30	OTHER	INTERVENTIONAL	Allocation: RANDOMIZED|Intervention Model: PARALLEL|Masking: NONE|Primary Purpose: TREATMENT	FMRS-EC2024-030	2024-01-30	2024-05-30	2024-09-30	2025-02-05		2025-02-05	king Abdulaziz university, Jeddah, 21589, Saudi Arabia
NCT06808217	A Registry on the FARAVIEW Technology of the OPAL HDx Mapping System When Used With the FARAWAVE NAV Ablation Catheter in the Treatment of Atrial Fibrillation	https://clinicaltrials.gov/study/NCT06808217	OPALISE	NOT_YET_RECRUITING	The study is designed to collect data on the acute and long-term (1 year) safety and effectiveness outcome when an ablation procedure is performed in a commercial and standard of care setting with the FARAPULSEâ„¢ Pulsed Field Ablation System, whereby the FARAWAVE NAV Ablation catheter is used in conjunction with the OPAL HDx Mapping System. In addition, the study intends to analyse the associati…	NO	Atrial Fibrillation|Pulsed Field Ablation|FARAPULSE	DEVICE: FARAPULSE Pulsed Field Ablation System	Primary Safety Endpoint, The Primary Safety Endpoint is defined as the rate of device or procedure related serious adverse events following the index procedure through the 12 Month Follow-up, 12 months|Primary effectiveness Endpoint, The Primary Effectiveness Endpoint is defined as the rate of treatment success, which is defined by Acute and Chronic Procedural Success, 12 Months			Boston Scientific Corporation		ALL	ADULT, OLDER_ADULT		500	INDUSTRY	OBSERVATIONAL	Observational Model: |Time Perspective: p	PF337	2025-08-01	2026-08-01	2027-08-01	2025-02-05		2025-07-25	Allgemeines Krankenhaus AKH, Wien, Austria|Klinicki bolnicki centar Zagreb, Zagreb, Croatia|CHU Grenoble, Grenoble, France|Hospital de la Pitie-Salpetriere, Paris, France|Hospital Europeen Georges-Pompidou (HEGP), Paris, France|Centre Cardiologique du Nord, Saint-Denis, France|Clinique Pasteur, Toulouse, France|Vivantes Klinikum Am Urban, Berlin, Germany|Cardioangiologisches Centrum Bethanien, Fr…
NCT06805227	Effect of Kinesiology Tape on Quadriceps Strength and Performance in Female Futsal Players	https://clinicaltrials.gov/study/NCT06805227		COMPLETED	The purpose of this randomized controlled trial is to investigate whether kinesiology tape improves quadriceps muscle efficiency in female futsal players. The study aims to answer whether the application of kinesiology tape enhances lower limb function, isometric strength, and eccentric/concentric strength compared to no intervention.	NO	Muscle Strength|Rehabilitation|Quadriceps Muscle	OTHER: Kinesiology Tape Application	Effect of Kinesiology Tape on Quadriceps Muscle Strength and Performance in Female Futsal Players, Isometric Quadriceps Strength: Unit of Measure: Newtons (N). Description: Maximum isometric quadriceps strength of the dominant leg. Assessment Method: Measured using a digital hand-held dynamometer. Participants are seated with their hips flexed at 90Â° and knees bent at 60Â°. Maximum force is reco…			King Saud University		FEMALE	CHILD, ADULT, OLDER_ADULT	NA	12	OTHER	INTERVENTIONAL	Allocation: RANDOMIZED|Intervention Model: PARALLEL|Masking: NONE|Primary Purpose: SUPPORTIVE_CARE	No. KSU-HE-23-091	2023-01-15	2023-09-30	2023-09-30	2025-02-03		2025-02-03	King Saud University, Riyadh, 11362, Saudi Arabia
NCT06802705	Psychosocial Stress on QOL in Saudi Arabian Patients with Alopecia Areata	https://clinicaltrials.gov/study/NCT06802705		COMPLETED	Background: Alopecia areata (AA) is an autoimmune disorder that causes non-scaring hair loss, and common psychiatric comorbidities such as depression and anxiety are often experienced among these patients. The underlying causes of this disorder, including environmental factors, immune responses, autoimmune reactions, and genetic predisposition, are still debated. This condition affects approximat…	NO	Alopecia Areata	BEHAVIORAL: Psychosocial Stress on Quality of Life	The Impact of Psychosocial Stress on Quality of Life in Saudi Arabian Patients with Alopecia Areata, For this study, sociodemographic characteristics of the participants, sources of information about alopecia areata, determinants of alopecia areata, levels of psychological stress, and the potential impact of psychological stress on the quality of life of alopecia areata patients will be presented…			University of Jeddah		ALL	CHILD, ADULT, OLDER_ADULT		398	OTHER	OBSERVATIONAL	Observational Model: |Time Perspective: p	QOL with Alopecia Areata	2023-10-01	2024-06-01	2024-07-01	2025-01-31		2025-01-31	Saud Aleissa, Jeddah, Saudi Arabia
NCT06790433	Comparison Between the Dentapen and Vibraject	https://clinicaltrials.gov/study/NCT06790433		COMPLETED	A split-mouth, controlled trial aimed to assess patient-reported pain levels during local anaesthesia administration to the buccal side of the maxillary posterior teeth using Vibraject-assisted injection and the DentapenÂ® system in its ramp-up mode. Pain intensity was evaluated using the Visual Analogue Scale immediately following each injection, and heart rate measurements were recorded before …	NO	Pain	DEVICE: Vibraject|DEVICE: Dentapen	Heart rate, Heart rate was measured for the participants using a pulse oximeter, Immediately after the intervention/procedure (dental anesthesia)|Pain rating scale, After each local anesthesia injection operation, the patient was asked to use the Visual Analogue Scale to score the intensity of reported pain. It is a scale of pain composed of 10 scores from 0 to 10, a higher score indicates greate…			Riyadh Elm University		ALL	ADULT, OLDER_ADULT	NA	40	OTHER	INTERVENTIONAL	Allocation: RANDOMIZED|Intervention Model: PARALLEL|Masking: DOUBLE (PARTICIPANT, OUTCOMES_ASSESSOR)|Primary Purpose: TREATMENT	Dr Ammar's - Anesthesia 2025	2023-10-15	2023-12-30	2024-02-02	2025-01-24		2025-01-24	Dental Hospitals - Riyadh Elm University, Riyadh, 84891, Saudi Arabia	Study Protocol, Statistical Analysis Plan, and Informed Consent Form, https://cdn.clinicaltrials.gov/large-docs/33/NCT06790433/Prot_SAP_ICF_000.pdf
NCT06790277	Polyurethane Foam-Pink Pad (RCT) Use in OR	https://clinicaltrials.gov/study/NCT06790277	pink-pad	RECRUITING	King Abdullah medical city has a cardiac center, and a lot of open-heart surgeries are performed there, and both polyurethane foam (pink Pad) and Mepilex dressing are applied to those patients. Therefore, the present study was designed to compare the effects of polyurethane foam (pink Pad) versus Mepilex dressing for prevention of pressure ulcer in operating room.	NO	Cardiac Surgery Subjects|Pressure Ulcer Prevention|Pressure Ulcer of Skin|Pressure Ulcer	DEVICE: Mepilex Border Sacrum dressings|DEVICE: Polyurethane foams (Pink Pad)	Pressure ulcer incidence, Pressure ulcer incidence will be assessed by using Bates-Jensen Wound Assessment Tool (BWAT) after operation then day 3 and day 7 for both treatments., 7 days	occurrence of pressure ulcer, The occurrence of pressure ulcer will be documented in data collection then calculated., 7 days		King Abdullah Medical City		ALL	ADULT, OLDER_ADULT	NA	100	OTHER_GOV	INTERVENTIONAL	Allocation: RANDOMIZED|Intervention Model: PARALLEL|Masking: NONE|Primary Purpose: PREVENTION	23-1093|2323	2023-10-10	2025-10-10	2025-10-10	2025-01-24		2025-01-24	King Abdulla Medical City in Holy capital, Mecca, Western Reagan, 21955, Saudi Arabia	Study Protocol, https://cdn.clinicaltrials.gov/large-docs/77/NCT06790277/Prot_000.pdf|Informed Consent Form, https://cdn.clinicaltrials.gov/large-docs/77/NCT06790277/ICF_001.pdf
NCT06786000	Neurophysiological and Behavioral Effects of Combining Transcranial Direct Current Stimulation (tDCS) and Modified-Constraint Induced Movement Therapy (mCIMT)	https://clinicaltrials.gov/study/NCT06786000	tDCS and mCIMT	RECRUITING	This clinical trial aims to evaluate the effect of different types of tDCS modulation with mCIMT in improving affected upper-limb motor function for stroke patients. The main question it seeks to answer: Which type of tDCS (bi-hemispheric, anodal, or cathodal) combined with the mCIMT program leads to greater improvement in affected upper-limb function in patients with stroke? Researchers will com…	NO	Stroke|Hemiparesis of the Upper Limb Following Stroke|Stroke Rehabilitatiom	DEVICE: Anodal tDCS combined with mCIMT|DEVICE: Cathodal tDCS combined with mCIMT|DEVICE: Bihemispheric tDCS combined with mCIMT|DEVICE: Sham tDCS combined with mCIMT	Fugl-Meyer Assessment Scale - upper extremity (FMA-UE), The upper extremity domain of FMA consists of 33 items (reflex activity, volitional movement within synergies, volitional movement mixing synergies, volitional movement with little or no synergy, wrist, hand, coordination/ speed). On a 3-point ordinal scale, 0 = cannot perform, 1 = performs partially, and 2 = performs fully. The upper extrem…	Arabic version of Stroke Impact Scale (SIS-16), Stroke Impact Scale (SIS-16) is a stroke specific, self-reported outcome measure used to assess the impact of stroke on health-related quality of life status related to physical function (P. Duncan et al., 2003). It consists of 16 items, basic and instrumental activities of daily living (7 items), mobility (8 items), and hand function (1 item) on a …		King Saud University	King Saud Medical City|King Fahad Medical City	ALL	ADULT, OLDER_ADULT	NA	300	OTHER	INTERVENTIONAL	Allocation: RANDOMIZED|Intervention Model: PARALLEL|Masking: DOUBLE (PARTICIPANT, CARE_PROVIDER)|Primary Purpose: TREATMENT	E-23-7495	2023-04-11	2025-04-11	2025-04-11	2025-01-22		2025-01-22	King Saud University Medical City, Riyadh, 12372, Saudi Arabia
NCT06774196	Integrating Behavioral Therapy in the Management of Temporomandibular Disorders: A Comprehensive Evaluation Using DC/TMD Axis II Criteria	https://clinicaltrials.gov/study/NCT06774196		COMPLETED	This study evaluates the efficacy of behavioral therapy, including Cognitive Behavioral Therapy (CBT), relaxation techniques, and biofeedback, in managing Temporomandibular Disorders (TMD). It aims to address both the physical and psychological aspects of TMD, focusing on pain reduction, improved jaw function, and alleviating psychological distress such as anxiety and depression. Participants are…	NO	Temporomandibular Joint Disorders|Chronic Pain|Anxiety Disorders	BEHAVIORAL: Behavioral Therapy Group|PROCEDURE: Standard Care Group	Pain Intensity, Assesses changes in self-reported pain levels with scores ranging from 0 (no pain) to 10 (worst pain)levels (0 = no pain, 10 = worst pain), Baseline, 8 weeks post-treatment, and 6-month follow-up|Psychological Distress (Anxiety), Measures depression levels with a score based on the frequency and severity of symptoms., Baseline, 8 weeks post-treatment, and 6-month follow-up|Psychol…	Maximum Mouth Opening, Measures the maximum distance (in millimeters) between the upper and lower front teeth during maximum voluntary opening., Baseline, 8 weeks post-treatment, and 6-month follow-up|Jaw Range of Motion, Assesses the range of motion of the jaw through physical examination, measuring angular movement in degrees., Baseline, 8 weeks post-treatment, and 6-month follow-up|Pain-Relate…		King Khalid University		ALL	ADULT, OLDER_ADULT	NA	120	OTHER	INTERVENTIONAL	Allocation: RANDOMIZED|Intervention Model: PARALLEL|Masking: NONE|Primary Purpose: TREATMENT	ECM#2024-3196	2025-03-05	2025-03-05	2025-03-05	2025-01-14		2025-04-18	King Khalid University, Abha, Saudi Arabia
NCT06773273	A Novel Approach to Lens Subluxation	https://clinicaltrials.gov/study/NCT06773273		COMPLETED	Evaluating new technique for treating patients with subluxation using specific laser type and new 6-0 proline fixating novel technique for the capsular bag	NO	Subluxation	PROCEDURE: CapsuLaser-Assisted Capsulorhexis and Flanged Prolene Suture	Number of cases with IOL centration inside the capsular bag, the long term stability of the capsular bag, 6 months			Zagazig University		ALL	CHILD, ADULT, OLDER_ADULT	NA	15	OTHER_GOV	INTERVENTIONAL	Allocation: NA|Intervention Model: SINGLE_GROUP|Masking: NONE|Primary Purpose: TREATMENT	MEH-IRB# 355 -5-January -2025|Maghrabi eye hospitals	2024-05-28	2024-10-01	2024-12-01	2025-01-14		2025-01-14	Maghrabi Eye Hospitals, Jedda, 22230, Saudi Arabia
NCT06769737	The Prolonging Effect of Dexmedetomidine on Spinal Anesthesia Through Different Routes if Administrations	https://clinicaltrials.gov/study/NCT06769737		NOT_YET_RECRUITING	This prospective, double-blinded, randomized clinical trial aims to examine the effects of combining isobaric bupivacaine with dexmedetomidine administered intrathecally (IT), compared to the combination of isobaric bupivacaine administered intrathecally and dexmedetomidine administered intravenously (IV), on spinal anesthesia prolongation time in minutes, time of regression from Bromage score 3 …	NO	Spinal Anesthesia Evaluation	DRUG: Interventional group#1|DRUG: Interventional group#2	Regression time of Bromage score from 3 to 0, This double-blind study will include 75 participants divided equally into three groups: A, B, and C. The IT medication injection / IV infusion start time is considered time zero. The Bromage score will be assessed at the motor block's onset, representing a Bromage score of 3, recorded in minutes. The record of the time to reach Bromage 3 represents th…	Hypotension, bradycardia and desaturation with dermatome coverage <T4 or >T4, checked by Ice test., Investigators will monitor the side effects associated with each route of administration through close hemodynamic monitoring for heart rate (HR) in Beat per minute (BPM), Oxygen saturation (SpO2) presented in percentage (%), and blood pressure (BP) presented in millimeter mercury (mmHg), aiming fo…		King Abdulaziz Medical City		ALL	ADULT, OLDER_ADULT	PHASE4	75	OTHER_GOV	INTERVENTIONAL	Allocation: RANDOMIZED|Intervention Model: PARALLEL|Masking: SINGLE (PARTICIPANT)|Primary Purpose: BASIC_SCIENCE	ICTR24/001/11	2025-03-01	2025-08-15	2025-09-01	2025-01-10		2025-01-10	King Abdulaziz Medical City, Riyadh, 11551, Saudi Arabia
NCT06764797	Investigating the Efficacy of Combining Virtual Reality-Based Mirror Therapy (VRMT) and Transcranial Direct Current Stimulation (tDCS) to Improve Upper Limb Recovery in Patients with Stroke	https://clinicaltrials.gov/study/NCT06764797	tDCS	RECRUITING	This study will investigate whether combining virtual reality-based mirror therapy (VRMT) and transcranial direct current stimulation (tDCS) alongside conventional physical therapy (CPT) will significantly improve hand function for patients with stroke compared to using VRMT or tDCS alone.	NO	Stroke Rehabilitaion|Stroke	DEVICE: Transcranial Direct Current Stimulation|DEVICE: Virtual reality|DEVICE: Transcranial Direct Current Stimulation compined with virtual reality based mirror therapy|OTHER: Conventional physical therapy	Fugl-Mayer Upper limb assessment (FMA), FMA is a performance-based impairment measure particular to strokes, designed to assess motor functioning, balance, sensory, and joint functionality. It consists of five domains, which have 155 total items. The full potential scale score is 226. Scale items are scored based on the ability to finish the item using a 3-point ordinal scale. Motor score: from 0…	Stroke impact scale-16 (SIS-16), SIS is a self-report health status measure specific to the stroke population. It consists of 16 items from the four physical domains (strength, hand function ADL/IADL, and mobility)., at baseline, and after 2 weeks, and after intervention ( 4 weeks).|transcranial magnetic stimulation (TMS), TMS measures cortical excitability, which is non-invasive magnetic stimula…		King Saud University	King Fahad Medical City|King Saud Medical City	ALL	ADULT, OLDER_ADULT	PHASE3	300	OTHER	INTERVENTIONAL	Allocation: RANDOMIZED|Intervention Model: PARALLEL|Masking: DOUBLE (PARTICIPANT, CARE_PROVIDER)|Primary Purpose: TREATMENT	E-23-7496|Not funded	2023-09-19	2025-05-31	2025-07-21	2025-01-08		2025-01-08	King fahad medical city, Riyadh, 11461, Saudi Arabia|King Khalid University Hospital, Riyadh, 11461, Saudi Arabia
NCT06763705	Comparison of Safety and Efficacy for Different Sedation Regimens During Colonoscopy	https://clinicaltrials.gov/study/NCT06763705		RECRUITING	This is a randomized, double-blinded, prospective study which will be conducted at the Department of Gastroenterology, King Saud Hospital, Unaizah, Qassim, Saudi Arabia. This study aims to compare safety and efficacy of different types of sedation medications for elective colonoscopy. Colonoscopy is a procedure to examine and visualize the colon by a fiberoptic tube called colonoscope. Sedation h…	NO	Deep Sedations|Conscious Sedation|Colonoscopy	DRUG: Midazolam|DRUG: Propofol|DRUG: Fentanyl	Degree of sedation, The degree of sedation shows the depth of sedation. It will be measured by the Observer's assessment of alertness/sedation scale with a minimum and maximum value of 1 and 5 reflecting depth of sedation. Where score 1 means deeply sedated while score 5 means fully awake. Higher scores means not enough sedation., every 3 minutes till the end of procedure|Onset of sedation, Onset…	Patient's satisfaction with the procedure, It reflects patient's overall satisfaction about the colonoscopy procedure under given sedation. It will be assessed on Likert scale with minimum and maximum values of 1 to 5. On the Linkert scale 5 is maximum satisfaction and 1 is the least., 2 hours from the start of the procedure.|procedure completion rate, The colonoscopy procedure will be considered…		Qassim Health Cluster		ALL	ADULT	PHASE4	157	OTHER	INTERVENTIONAL	Allocation: RANDOMIZED|Intervention Model: PARALLEL|Masking: DOUBLE (PARTICIPANT, CARE_PROVIDER)|Primary Purpose: SUPPORTIVE_CARE	607/45/15284	2025-06-15	2025-12-15	2025-12-31	2025-01-08		2025-07-25	King Saud Hospital, Unaizah, Qassim, 56437, Saudi Arabia	Study Protocol, https://cdn.clinicaltrials.gov/large-docs/05/NCT06763705/Prot_000.pdf
NCT06755203	Evaluating the Impact of Operating Room Simulations on Communication Skills and Patient Safety (EIORS-CPS)	https://clinicaltrials.gov/study/NCT06755203	EIORS-CPS	RECRUITING	Simulation-based training has emerged as a valuable tool for enhancing communication skills among healthcare professionals. This study aimed to evaluate the impact of operating room (OR) simulations on the development of communication skills for patient safety. The study focused on two key areas: the development of communication skills for patient-centered care and the role of the WHO Surgical Sa…	NO	Patient-Centered Care|Competency-Based Education	OTHER: Operating Room Simulation Training	Improving Patient Safety Training through Simulation, Evaluate the effectiveness of simulation-based training in promoting patient safety with a focus on: Authenticity: Scenarios mirroring real operating room environments. Stress Management \& Communication: Improving interpersonal dynamics, team synergy, and decision-making under pressure. Protocol Compliance \& Risk Evaluation: Ensuring adheren…	Improvement in Communication Skills during Simulations, Evaluate the enhancement of communicative competencies, placing particular emphasis on: Clarity of Communication: The proficiency in transmitting information with efficacy. Teamwork: The synergy and coordination exhibited within the group. Adherence to Structured Communication Protocols: The implementation of standardized tools such as SBAR …		King Saud Medical City		ALL	ADULT		109	OTHER_GOV	OBSERVATIONAL	Observational Model: |Time Perspective: p	King Saud Medical City|IRB Ref. No. 24/1145/IRB	2024-03-03	2025-01-25	2025-02-25	2025-01-01		2025-01-01	King Saud University , College of Medicine, Anesthesia Department, Riyadh, 11461, Saudi Arabia
NCT06753266	Optimizing OR Simulation in MEDI 045: Bias Reduction and Strategic Improvements (OPTIMIST)	https://clinicaltrials.gov/study/NCT06753266	OPTIMIST	ACTIVE_NOT_RECRUITING	This study explores the evolving landscape of operating room (OR) simulation by identifying key trends, addressing potential biases, and providing actionable recommendations for improvement. Using data-driven analysis, the research uncovers patterns in skill development and decision-making, offering insights into the effectiveness of current OR simulation programs. The study also tackles biases i…	NO	Competency-Based Education|Continuity of Patient Care|Medical Education		Change in Cognitive Bias in Clinical Decision-Making, Evaluate the change in cognitive bias during simulated clinical scenarios using the Cognitive Bias Assessment Tool (CBAT). This tool assesses the presence of cognitive biases (e.g., confirmation bias, anchoring bias) in decision-making. The unit of measure will be the percentage of bias-free decisions or correct decisions made by participants,…			Walid Mohamed Ragab Mohamed Badwi		ALL	ADULT		1	OTHER_GOV	OBSERVATIONAL	Observational Model: |Time Perspective: p	KSU-ORSim-2024	2024-11-15	2025-01-15	2025-03-15	2024-12-31		2024-12-31	King Saud University MedicalCity, Riyadh, Riydh, 11461-7805-41, Saudi Arabia|King Saud University MedicalCity, Riyadh, 11461-7805-41, Saudi Arabia|King Saud University , College of Medicine, Anesthesia Department, Riyadh, 11461, Saudi Arabia|King Saud University Medical City (KSUMC), College of Medicine, Riyadh, 11461, Saudi Arabia
NCT06748131	Efficiency of Operating Room Simulation for Training Medical Students at King Saud University (EORMST-KSU)	https://clinicaltrials.gov/study/NCT06748131	EORMST-KSU	ACTIVE_NOT_RECRUITING	This study aims to evaluate the effectiveness of operating room (OR) simulation-based training in improving anesthesia skills and decision-making for medical students at King Saud University. Specifically, the study focuses on the integration of SimMan 3G technology and high-fidelity simulation scenarios within the MEDI045 Basic Anesthesia and Resuscitation course. By engaging in realistic, high-…	NO	Operating Rooms|High Fidelity Simulation Training		Change in Technical Anesthesia Skills Following Simulation-Based Training, This outcome will assess the change in technical proficiency in anesthesia-related procedures following simulation-based training using high-fidelity SimMan 3G simulators. Key skills assessed will include airway management, anesthesia induction and monitoring, and postoperative care. The assessment will be conducted at bas…			King Saud Medical City		ALL	ADULT		10911	OTHER_GOV	OBSERVATIONAL	Observational Model: |Time Perspective: p	KingSaudMC|2024;Ref. No. 24/1145/IRB	2024-03-03	2024-12-30	2025-03-03	2024-12-27		2024-12-27	King Saud University Medical City (KSUMC), College of Medicine, Riyadh, 11461, Saudi Arabia
NCT06744699	Assessment of Gastrointestinal Discomfort and Infections in Healthy Term Infants	https://clinicaltrials.gov/study/NCT06744699	MESK-1	ACTIVE_NOT_RECRUITING	A retrospective observational medical dossier-based study to assess gastrointestinal discomfort and infections in healthy term infants	NO	Gastrointestinal Symptoms|Infection|Allergy Symptoms|Growth	OTHER: Infants fed goat milk-based infant formula	To investigate the occurrence of symptoms related to GI discomfort in formula-fed infants in the Gulf region, To determine the number of symptoms related to GI discomfort in formula-fed infants between 0-12 months of age, retrospective infants from 0 - 12 months of age			Ausnutria Hyproca B.V.		ALL	CHILD		300	INDUSTRY	OBSERVATIONAL	Observational Model: |Time Perspective: p	P24-151	2024-11-18	2025-02	2025-02	2024-12-20		2024-12-20	Al Emies hospital, Gizan, Saudi Arabia|Mana GH Jubail, Jubail, Saudi Arabia|AlAhmady Hospital, Medina, Saudi Arabia
NCT06742723	A Phase III Renal Outcomes and Cardiovascular Mortality Study to Investigate the Efficacy and Safety of Baxdrostat in Combination With Dapagliflozin in Participants With Chronic Kidney Disease and High Blood Pressure	https://clinicaltrials.gov/study/NCT06742723	BaxDuo-Pacific	RECRUITING	International, Multicenter, Double-Blind, Placebo-Controlled and Event-driven study to assess efficacy, safety and Tolerability of Baxdrostat in combination with Dapagliflozin on renal outcomes and cardiovascular mortality in participants with chronic kidney disease and high blood pressure	NO	Chronic Kidney Disease and Hypertension	DRUG: Baxdrostat/dapagliflozin|DRUG: Placebo/dapagliflozin	To determine whether baxdrostat/dapagliflozin is superior to placebo/dapagliflozin in reducing the risk of the composite endpoint of â‰¥ 50% sustained decline in eGFR (estimated glomerular filtration rate), Time to the first occurrence of any of the components of the composite of â‰¥ 50% sustained decline in eGFR (estimated glomerular filtration rate)., Up to 41 months|To determine whether baxdro…	To determine whether baxdrostat/dapagliflozin is superior to placebo/dapagliflozin at reducing UACR (urine albumin-creatinine ratio)., Change from baseline in UACR (urine albumin-creatinine ratio)., Baseline- 16 weeks|To determine whether baxdrostat/dapagliflozin is superior to placebo/dapagliflozin at reducing SBP (systolic blood pressure)., Change from baseline in mean systolic BP (blood pressu…	To assess the safety and tolerability of baxdrostat/dapagliflozin compared with placebo/dapagliflozin., Safety and tolerability will be evaluated in terms of the following endpoints: * Occurrence and time to first occurrence of AEs, SAEs, SAEs with outcome death, DAEs, possibly related AEs as assessed by Investigator. * Observed values, change from baseline and time to first treatment-emergent ab…	AstraZeneca		ALL	ADULT, OLDER_ADULT	PHASE3	5000	INDUSTRY	INTERVENTIONAL	Allocation: RANDOMIZED|Intervention Model: PARALLEL|Masking: QUADRUPLE (PARTICIPANT, CARE_PROVIDER, INVESTIGATOR, OUTCOMES_ASSESSOR)|Primary Purpose: TREATMENT	D6972C00002|2023-506460-14-00	2025-03-03	2030-04-18	2030-04-18	2024-12-19		2025-07-02	Research Site, Fairhope, Alabama, 36532, United States|Research Site, Surprise, Arizona, 85374, United States|Research Site, Tucson, Arizona, 85710, United States|Research Site, Beverly Hills, California, 90211, United States|Research Site, Canoga Park, California, 91303, United States|Research Site, Fremont, California, 94538, United States|Research Site, Fullerton, California, 92835, United Sta…
NCT06742554	Comparative Efficacy of Buprenorphine Transdermal Patch Versus Tramadol in Postoperative Analgesia for Shoulder Arthroscopy	https://clinicaltrials.gov/study/NCT06742554		ACTIVE_NOT_RECRUITING	This study compares the efficacy, safety, and patient satisfaction of the Buprenorphine 10 mg transdermal patch versus Tramadol for postoperative analgesia in shoulder arthroscopic surgery. The study hypothesizes that Buprenorphine provides superior pain relief with fewer side effects compared to Tramadol.	NO	Postoperative Pain|Shoulder Pain|Opioid Analgesia|Tramadol|Buprenorphine|Arthroscopy|Interscalene Brachial Plexus Block|Analgesic	DRUG: Buprenorphine transdermal patch|DRUG: Tramadol	Postoperative pain score, Postoperative pain scores measured using the The Numeric Rating Scale over 72 hours. It involves asking participants to rate their pain on a scale of 0 to 10, where: * 0 represents "No Pain" * 10 represents "Worst Possible Pain" Lower scores indicate better outcomes., Pain intensity will be measured using the The numeric rating scale , recorded at 6, 12, 24, 48, and 72 h…	Incidence of Adverse Effects, he number of participants experiencing adverse effects (e.g., nausea, vomiting, dizziness, sedation, or skin irritation) will be recorded. Data will be collected through direct patient reports and clinical observations., From the time of surgery (Day 0) to 72 hours postoperatively|Patient Satisfaction (Likert Scale), Patient satisfaction with pain management will be …		medina medical center		ALL	ADULT, OLDER_ADULT	PHASE4	70	OTHER	INTERVENTIONAL	Allocation: RANDOMIZED|Intervention Model: PARALLEL|Masking: TRIPLE (PARTICIPANT, CARE_PROVIDER, OUTCOMES_ASSESSOR)|Primary Purpose: TREATMENT	BUT002/2024	2024-12-01	2025-04-01	2025-04-30	2024-12-19		2024-12-20	Medina Medical Center, Medina, 42313, Saudi Arabia
NCT06735963	Evaluating the Impact of a Meta Quest 3 Gamified VR Rehabilitation Program in Knee Osteoarthritis	https://clinicaltrials.gov/study/NCT06735963		NOT_YET_RECRUITING	The goal of this clinical trial is to learn if a gamified virtual reality (VR) rehabilitation program can effectively reduce pain, improve functionality, and enhance balance in adults aged 40-64 years diagnosed with knee osteoarthritis. The main questions it aims to answer are: Can the VR rehabilitation program reduce pain and disability compared to conventional physical therapy alone? Can the VR…	NO	Knee Osteoarthristis	DEVICE: Meta Quest 3 Virtual Reality|PROCEDURE: Exercise|DEVICE: Electrotherapy	Pain, Visual Analog Scale (VAS), From enrolment to the end of treatment at 7 weeks|Function, six-Minute Walk Test (6MWT), From enrolment to the end of treatment at 7 weeks|Disability, Western Ontario and McMaster Universities Arthritis Index (WOMAC), From enrolment to the end of treatment at 7 weeks|Balance, Berg Balance Scale, From enrolment to the end of treatment at 7 weeks			Umm Al-Qura University		ALL	ADULT	NA	90	OTHER	INTERVENTIONAL	Allocation: RANDOMIZED|Intervention Model: PARALLEL|Masking: SINGLE (PARTICIPANT)|Primary Purpose: TREATMENT	HAPO-02-K-012-2024-12-2379	2024-12-11	2025-03-20	2025-07-20	2024-12-16		2024-12-16	Umm Al-Qura University, Makkah, 24331, Saudi Arabia
NCT06733896	SCM Muscle Released in Patients with Cervicogenic Headache	https://clinicaltrials.gov/study/NCT06733896		COMPLETED	Sternocleidomastoid syndrome is often characterized by referred pain in other areas. Like all muscles, the SCM can develop tight, and non-contracting bands called trigger points that can refer pain elsewhere. For the SCM, the trigger point referral areas are the eye and forehead, the back of the head (occiput), front of the neck, cheek, and side of the head. Trigger points can be treated by direc…	NO	Cervicogenic Headache	OTHER: trigger point pressure|OTHER: neck exercises	cervical neck pain, visual analogue scale: This pain scale is most commonly used. A person rates their pain on a scale of 0 to 10 or 0 to 5. Zero means "no pain," and 5 or 10 means "the worst possible pain." These pain intensity levels may be assessed upon initial treatment, or periodically after treatment., 4 weeks	biodex balance system, assessment of posture stability, level eight was selected on the (the most stable level), then the dynamic limit of stability testing mode was selected and then the data of each patient were inserted into the device. The patient was instructed to try to achieve a centered position on the platform by moving their feet, once the platform was programmed to move. Visual feedbac…		Al-Zaytoonah University of Jordan		ALL	ADULT	NA	52	OTHER	INTERVENTIONAL	Allocation: RANDOMIZED|Intervention Model: PARALLEL|Masking: DOUBLE (PARTICIPANT, INVESTIGATOR)|Primary Purpose: TREATMENT	Cervicogenic Headache	2025-01-01	2025-02-10	2025-02-10	2024-12-13		2025-02-11	Umm Al Qura University, Makka, Saudi Arabia
NCT06722794	Fixating the Plate of Ahmed Valve to the Sclera Using a Flanged Prolene Suture	https://clinicaltrials.gov/study/NCT06722794		COMPLETED	this study evaluated new technique for suturing the Ahmed valve device used to treat resistant types of glaucoma	NO	Glaucoma	PROCEDURE: Novel Technique for Fixating the Plate of Ahmed Valve to the Sclera Using a Single Flanged Prolene Suture	long term stability and plate migration, ABSENT MOVEMENT OF THE PLATE WITH NO OTHER COMPLICATIONS, 3 months			Zagazig University	Magrabi Eye & Ear Hospital	ALL	ADULT, OLDER_ADULT	NA	40	OTHER_GOV	INTERVENTIONAL	Allocation: NA|Intervention Model: SINGLE_GROUP|Masking: NONE|Primary Purpose: TREATMENT	MEH-IRB# 310- 1-October-2024|Maghrabi eye hospitals	2024-06-01	2024-10-31	2024-10-31	2024-12-09		2024-12-09	Maghrabi Eye Hospitals, Jedda, 22230, Saudi Arabia
NCT06719271	Study Aims to Compare the Effect of Robotic-assisted Gait Training and Conventional Treadmill Training on Postural Stability in Ambulatory Children With Cerebral Palsy.	https://clinicaltrials.gov/study/NCT06719271		COMPLETED	The aim of this study is to explore the impact of gait training with a robotic device versus treadmill training on enhancing postural stability and walking capabilities in children with cerebral palsy (CP). The main questions to answer are children with CP who receive Robotic gait training will improve more in their postural stability compared with children with CP who received gait training on T…	NO	CP (Cerebral Palsy)|Robotic Exoskeleton|Treadmill Locomotor-based Training|Postural Stability	DEVICE: Participants this group will receive gait training in robotic assisted gait training (RAGT) three times per week for eight weeks|DEVICE: Body Weight Supported Treadmill Training	Postural Stability using Computerized Dynamic Posturography (CDP), Outcome measure performed at baseline (within 1-2 weeks before starting the intervention) and after ending the intervention (within 1-2 weeks after completing the intervention)	Change in gross motor functions measured by GMFM-88, Outcome measure performed at baseline (within 1-2 weeks before starting the intervention) and after ending the intervention (within 1-2 weeks after completing the intervention)	Change in Walking Distance Measured by the 6-Minute Walk Test (6MWT), Outcome measure performed at baseline (within 1-2 weeks before starting the intervention) and after ending the intervention (within 1-2 weeks after completing the intervention)	King Saud University		ALL	CHILD	NA	36	OTHER	INTERVENTIONAL	Allocation: RANDOMIZED|Intervention Model: PARALLEL|Masking: SINGLE (OUTCOMES_ASSESSOR)|Primary Purpose: TREATMENT	KAIMRC study number RC19/363/R	2021-09-25	2022-08-02	2022-10-21	2024-12-05		2024-12-05	Rehabilitation Department, Physiotherapy Outpatient Clinic 750 at King Abdullah Specialized Children Hospital, Ministry of National Guard Health Affair, Riyadh, Saudi Arabia., Riyadh, Saudi Arabia
NCT06704880	CONSTRAINT-INDUCED MOVEMENT THERAPY VERSUS CROSS EDUCATION IN CHILDREN WITH CEREBRAL PALSY	https://clinicaltrials.gov/study/NCT06704880	NEUROLOGY	NOT_YET_RECRUITING	This clinical trial aims to Compare the effectiveness of lower limb CIMT and the Strength Training of the Non-Hemiplegic lower limb on motor performance in hemiplegic children with CP. Participants will: diagnosed with hemiplegic cerebral palsy treated with CIMT or Strength training (cross-education) for a non-hemiplegic limb for 8 weeks. 3 sessions per week. Measurements will be taken at baselin…	NO	Hemiplegic Cerebral Palsy	OTHER: rehabilitation	gait speed, gait spatiotemporal parameter, at base line then at the end of the 8 weeks|cadence gait spatiotemporal parameter, gait spatiotemporal parameter, at base line then at the end of the 8 weeks|step length, gait spatiotemporal parameter, at base line then at the end of the 8 weeks|stride length, gait spatiotemporal parameter, at base line then at the end of the 8 weeks	Pediatric balance scale, Pediatric balance scale The Pediatric Balance Scale is a modified version of the Berg Balance Scale that is used to assess functional balance skills in school-aged children. The scale consists of 14 items that are scored from 0 points (lowest function) to 4 points (highest function) with a maximum score of 56 points., at base line then at the end of the 8 weeks|6 Minute w…		Imam Abdulrahman Bin Faisal University		ALL	CHILD	NA	40	OTHER	INTERVENTIONAL	Allocation: RANDOMIZED|Intervention Model: PARALLEL|Masking: SINGLE (OUTCOMES_ASSESSOR)|Primary Purpose: TREATMENT	IRB-PGS-2024-03-156	2024-11-30	2025-02-28	2025-04-29	2024-11-26		2024-11-26	Imam Abdulrahmn Alfaisal University, Dammam, Saudi Arabia
NCT06699290	Orthodontic Clear Aligners Vs Conventional Fixed Appliance's Impact on Muscular Activities Among Adults Using SEMG (Surface Electromyography)	https://clinicaltrials.gov/study/NCT06699290		NOT_YET_RECRUITING	This clinical trial goal is to evaluate the difference in masticatory activities in adult patients treated with clear aligners compared to conventional fixed appliances treatment. The aim of this study is to measure the changes of the activity of the anterior temporalis and masseter muscles in different treatment modality. The activity of the muscles will be evaluated and measured using the surfa…	NO	Masseter Muscle Activity|Anterior Temporalis Muscle Activity		Changes of muscular activity in clear aligners vs conventional fixed orthodontic therapies at 3 months using the BioRadio sEMG device., Muscle activity will be recorded using the BioRadio device in four statuses: 1. Rest 2. Clenching 1: participants will be asked to apply maximum voluntary clenching MVC 3. Clenching 2: participants will be asked to apply MVC on a standardized cotton roll. 4. Mast…			Riyadh Elm University		ALL	CHILD, ADULT, OLDER_ADULT		60	OTHER	OBSERVATIONAL	Observational Model: |Time Perspective: p	sEMG in orthodontic treatment	2025-03	2025-11	2025-12	2024-11-21		2024-11-25	Riyadh Elm University, Riyadh, 12734, Saudi Arabia
NCT06699199	Effect of Silver Diamine Fluoride Application on Oral Microbiome of Healthy Pediatric Patient	https://clinicaltrials.gov/study/NCT06699199		RECRUITING	This clinical trial aims to learn more about the working mechanism of an antimicrobial agent used to manage dental caries, especially in young, uncooperative children. It will also provide a deeper insight into different products of the same agent and its effectiveness in Arresting dental caries. The main questions it aims to answer are: What is the clinical impact of silver diamine fluoride appl…	NO	Dental Caries	DRUG: Silver diamine Fluoride 38%|DRUG: Silver diamine fluoride- potassium iodide	Arresting Effect, Arresting conditions (Arresting rate) will be assessed through clinical examination and intra-oral Photos evaluation of the cavities before and 2-4 weeks after SDF treatments * Caries activity status will be recorded as (active;1 or arrested;2) according to hardness and color (Caries activity status scored as 1: active or 2: arrested * Descriptive definition : * 1:Active lesion:…	Microbial status, Change in oral Microbial inhabits using sequencing techniques of the oral Microbiome. Microbial DNA will be extracted and sequenced using 16S rRNA gene amplicon-based and shotgun metagenomic sequences. Data will be presented as 1. Changes of microbial taxonomic profiles and microbial diversity within the same group (SDF group or SDF+KI group) 2. Difference in microbial taxonomic…	Adverse events, Any reported outcome by the child or parents of the following; (by answering a yes or no questions in a follow up visit short interview based questionnaire) * Pain/ sensitivity: (Yes or No) * Discoloration/stains other areas (Extra- Intra):(Yes or No) * Metallic taste: (Yes or No) * Gingival lesions: (Yes or No) * Pulp or abscess: (Yes or No), Baseline and follow up (after 2-4 wee…	King Abdulaziz University	King Fahd Medical Research Centre	ALL	CHILD	PHASE4	50	OTHER	INTERVENTIONAL	Allocation: RANDOMIZED|Intervention Model: PARALLEL|Masking: NONE|Primary Purpose: PREVENTION	139-07-23|Research center	2023-11-01	2025-06-30	2025-06-30	2024-11-21		2025-03-06	University Dental hospital of King Abdulaziz University, Jeddah, Makkah Province, 80209, Saudi Arabia
NCT06698380	The Effect of Mirror Therapy on Upper Extremity Motor Function in Stroke Rehabilitation	https://clinicaltrials.gov/study/NCT06698380	MT	RECRUITING	The study aimed to determine the effect of mirror therapy versus conventional physical therapy treatment in improving upper extremity impairments and motor function among chronic hemiplegic subjects. Research Objectives: 1. To discover the effectiveness of conventional physical therapy treatment on improving upper limb motor function among chronic hemiplegic subjects. 2. To find out the effect of…	NO	Stroke|Chronic Stroke Patients|Hemiplegia	OTHER: Conventional Physical Therapy|OTHER: Mirror Therapy	Fugl-Meyer Assessment Upper Extremity (FMA-UE), The most widely applied method in post-stroke rehabilitation to estimate gross motor impairment is the FMA. It pursues the concept of stages of recovery for stroke patients, which developed with Twitchell and Brunnstrom. It gauges the capacity to manage isolated joints, which are impeded by synergy, and the strength of muscle, with an assumed order …			University of Jazan	King Saud Medical City	ALL	ADULT, OLDER_ADULT	NA	38	OTHER_GOV	INTERVENTIONAL	Allocation: RANDOMIZED|Intervention Model: PARALLEL|Masking: SINGLE (PARTICIPANT)|Primary Purpose: TREATMENT	MUREC-Apr.13/COM-2022/32-5	2024-11-18	2025-07-30	2025-07-30	2024-11-21		2024-11-21	King Saud Medical City, Riyadh, Saudi Arabia
NCT06696105	Assessing the Effects of Resin Infiltration and Resin Modified Glass Ionomer on the Color Changes of White Spot Lesions in a Clinical and Laboratory Setting	https://clinicaltrials.gov/study/NCT06696105	RI	ACTIVE_NOT_RECRUITING	The goal of this clinical trial is to assess the efficacy of "IconÂ® resin infiltration" and "VanishTM XT varnish" in restoring the appearance of white spot lesions WSLs in healthy children affected with anterior white spot lesions. The main questions it aims to answer are: 1- Are Icon resin infiltration (RI) and Vanishâ„¢ XT varnish comparable in restoring esthetics of white spot lesions? Resear…	NO	White Spot Lesions|White Spot Lesions [Initial Caries] on Smooth Surface of Tooth|Enamel Hypomineralization	DRUG: Resin infiltration|DRUG: Vanish XT varnish (resin modified glass ionomer restoration)	color measurement, The variance in the value of colors that are observed between two cohorts undergoing therapy, using vita shade spectrophotometer over a six-month period., 6 months	color stability, The stability of the colors of the two intervention techniques using vita shade spectrophotometer., 6 months		King Abdulaziz University		ALL	CHILD, ADULT	PHASE4	60	OTHER	INTERVENTIONAL	Allocation: RANDOMIZED|Intervention Model: SINGLE_GROUP|Masking: DOUBLE (CARE_PROVIDER, OUTCOMES_ASSESSOR)|Primary Purpose: TREATMENT	140-07-23	2024-08-20	2025-06-30	2025-12-30	2024-11-20		2024-11-21	King Abdulaziz University, Jeddah, 23514, Saudi Arabia|King Abdulaziz University, Jeddah, Saudi Arabia
NCT06692790	VEHICLE Registry: Venous Stenting for IIH in the MENA Region	https://clinicaltrials.gov/study/NCT06692790	VEHICLE	RECRUITING	The VEHICLE Registry is a multicenter observational study aimed at evaluating the management and outcomes of patients with Idiopathic Intracranial Hypertension (IIH) undergoing venous sinus stenting in the Middle East and North Africa (MENA) region. The study focuses on assessing clinical characteristics, treatment efficacy, safety, and the role of venous sinus stenting as a therapeutic modality …	NO	Idiopathic Intracranial Hypertension (IIH)	OTHER: Venous Sinus Stenting Procedure	Symptom Improvement, Proportion of patients reporting significant improvement or resolution of IIH symptoms (headache, visual disturbances, tinnitus) at six months post-venous sinus stenting., Six months post-procedure.|Change in Papilledema Grade, Improvement in papilledema grade assessed by fundoscopic examination using the FrisÃ©n scale from baseline to six months post-procedure., Six months p…	Stent Patency Rate, Proportion of patients with patent venous sinus stents as assessed by imaging (MRV or DSA) at six months follow-up., Six months post-procedure.|Adverse Events, Incidence of procedural complications or adverse events related to venous sinus stenting within six months post-procedure., Up to six months post-procedure.|Visual Field Improvement, Improvement in visual field defects …		Middle East North Africa Stroke and Interventional Neurotherapies Organization		ALL	ADULT		150	OTHER	OBSERVATIONAL	Observational Model: |Time Perspective: p	MENASINO1001S	2021-08-11	2025-08-11	2025-11-11	2024-11-18		2024-11-18	Alexandria University, Alexandria, Egypt|King Abdullah Medical City (KAMC) -, Makkah, Saudi Arabia
NCT06692569	The Effect of Modified Constraint Induced Movement Therapy on Upper Extremity Function in Stroke Rehabilitation	https://clinicaltrials.gov/study/NCT06692569	mCIMT	RECRUITING	The purpose of the study is to determine the effect of Modified Constraint-Induced Movement Therapy and trunk restraint contrasted with conventional physical therapy treatment on improving upper extremity function, balance, and quality of life among chronic hemiplegic patients. * To find out the effectiveness of conventional physical therapy treatment on improving upper extremity function, balanc…	NO	Stroke|Hemiplegia|Chronic Stroke Patients	OTHER: Conventional Physical Therapy|OTHER: Modified Constraint Induced Movement Therapy	Wolf Motor Function Test, Wolf Motor Function Test assessment tool was specifically developed to assess and evaluate the exercise capacity of individuals with varying degrees of upper extremity motion impairments, ranging from mild to severe, in both laboratory and clinical settings. It represents an enhancement over a previous tool that was more suitable for assessing high-functioning patients b…			University of Jazan	Majmaah University	ALL	ADULT, OLDER_ADULT	NA	34	OTHER_GOV	INTERVENTIONAL	Allocation: RANDOMIZED|Intervention Model: PARALLEL|Masking: SINGLE (PARTICIPANT)|Primary Purpose: TREATMENT	MUREC-May.22/COM-2022/6-1	2024-11-12	2025-07-13	2025-07-13	2024-11-18		2024-11-18	Majmaah Rehabilitation center, Riyadh, Saudi Arabia
NCT06690073	The Effect of Motor Relearning Program on Functional Mobility in Stroke Rehabilitation.	https://clinicaltrials.gov/study/NCT06690073	MRP	RECRUITING	1. To find out the effectiveness of conventional physiotherapy on improving functional mobility of lower extremity among chronic hemiplegic subjects. 2. To find out the effcctiveness of motor relearning program along with conventional physical therapy treatment on improving functional mobility of lower extremity among chronic hemiplegic subjects. 3. To find out the effectiveness of motor relearni…	NO	Stroke|Chronic Stroke Patients|Chronic Stroke Survivors|Hemiplegia	OTHER: Motor Relearning Program|OTHER: Conventional Physical Therapy	Barthel Index (BI), The Barthel index, frequently used for stroke, gauges the level of help needed by an individual for ten mobility and daily living tasks. The total of all weighted individual item scores is converted into a single overall score, which ranges from 0 to 100. Consequently, "0" represents total independence from all ten activities. It takes 5 to 10 minutes to complete, has strong v…			University of Jazan	King Saud Medical City	ALL	ADULT, OLDER_ADULT	NA	32	OTHER_GOV	INTERVENTIONAL	Allocation: RANDOMIZED|Intervention Model: PARALLEL|Masking: DOUBLE (PARTICIPANT, CARE_PROVIDER)|Primary Purpose: TREATMENT	Apr.13/COM-2022/32-3	2024-11-04	2025-04-30	2025-06-30	2024-11-15		2024-11-15	King Saud Medical City, Riyadh, Saudi Arabia
NCT06684964	RWE,NIS,Prospective Study for the Effectiveness, Tolerability and Adherence of Asciminib in Saudi Arabia. (ASC4REAL)	https://clinicaltrials.gov/study/NCT06684964	ASC4REAL	RECRUITING	This is a non-interventional, prospective, observational single arm study describing the real-world effectiveness, tolerability, adherence, Healthcare Resource Utilization (HCRU) and Patient-Reported Outcome (PRO) data of asciminib in patients with Ph+ Chronic Myelogenous Leukemia - Chronic Phase (CML-CP) previously treated with â‰¥2 Tyrosine Kinase Inhibitor (TKIs) in routine clinical practice i…	NO	Chronic Myelogenous Leukemia in Chronic Phase	OTHER: asciminib	Major molecular response (MMR), MMR is defined as a breakpoint cluster region-Abelson murine leukemia viral oncogene homolog 1 protein (BCR-ABL1) transcript level â‰¤0.1%, at 12 months., Month 12	Frequency and severity of hematologic and non-hematologic AEs, Frequency and severity of hematologic and non-hematologic AEs, Up to 12 months|Major Molecular Response (MMR) Rate, MMR is defined as a BCR-ABL1 transcript level â‰¤0.1%., Baseline, month 6, month 12|Deep Molecular Response (DMR) Rate, Percentage of participants with MR4.0 and MR4.5: * MR4.0 \[ BCR-ABL1 transcript level â‰¤0.01%\] * M…		Novartis Pharmaceuticals		ALL	ADULT, OLDER_ADULT		40	INDUSTRY	OBSERVATIONAL	Observational Model: |Time Perspective: p	CABL001ASA01	2025-03-24	2026-07-30	2026-07-30	2024-11-12		2025-06-30	Novartis Investigative Site, Jeddah, 21423, Saudi Arabia|Novartis Investigative Site, Riyadh, 11426, Saudi Arabia
NCT06673147	Effects of Nordic Walking on Prenatal Health	https://clinicaltrials.gov/study/NCT06673147	Nordic Walking	COMPLETED	This randomized controlled trial (RCT) aimed to evaluate the effects of Nordic walking (NW) on gait kinematics, musculoskeletal pain, and quality of life in pregnant women.	NO	Prenatal Care|Walking	OTHER: Prenatal Nordic Walking	Spatial gait parameters, A GAITRite system will be used to assess the spatial parameters of gait, 20 minutes|Temporal parameters of gait, A GAITRite system will be used to assess the temporal parameters of gait, 20 minutes	Visual Analog Score for musculoskeletal pain, The Visual Analog Score is depicted as a 10 cm horizontal line divided into 1 cm sections, each representing 1 point, resulting in a score ranging from 0 to 10 points. Higher scores mean worse outcome., 5 minutes|Quality of life, The SF-36 Health Survey will be used to determine the results., 10 minutes		University of Jazan		FEMALE	ADULT	NA	55	OTHER_GOV	INTERVENTIONAL	Allocation: RANDOMIZED|Intervention Model: PARALLEL|Masking: DOUBLE (PARTICIPANT, OUTCOMES_ASSESSOR)|Primary Purpose: TREATMENT	RHPT/024/016|RHPT/024/016	2024-11-05	2025-05-06	2025-06-29	2024-11-04		2025-07-08	Department of Health and Rehabilitation Sciences, Prince Sattam bin Abdulaziz University., Riyadh, Alkharj, 11942, Saudi Arabia
NCT06669039	Comparison of the Computer Controlled and Conventional Local Anesthesia Techniques in Primary Molar Extraction in Children Aged 5 to 9 Years Old	https://clinicaltrials.gov/study/NCT06669039	RCT	COMPLETED	The goal of this clinical trial is to assess pain perception, child stress level and compare the effectiveness between periodontal ligament anesthesia using Computer-controlled Local Anesthetic delivery system and the Conventional Inferior Alveolar Nerve Block during extraction of the primary molars. The main questions it aims to answer are: Is there a difference in pain perception, child stress …	NO	Computer-controlled Intraligamentary Anaesthesia|Inferior Alveolar Nerve Block|Pain Perception|Anesthesia Effectiveness	DEVICE: Computer-controlled Local Anesthetic delivery system|PROCEDURE: Inferior Alveolar Nerve Block	Pain, Wong-Baker Faces Pain Rating Scale The scale contains a series of six faces ranging from a happy face at 0 to indicate "no hurt" to a crying face at 10 to indicate "hurts worst"., Immediately after receiving anesthesia|Pain, Sound eye motor scale An observational scale uses child sound, eye and body movement to reflect on child comfort where score 1 reflect "comfort" and score 4 reflect "pa…			King Abdulaziz University		ALL	CHILD	NA	60	OTHER	INTERVENTIONAL	Allocation: RANDOMIZED|Intervention Model: PARALLEL|Masking: SINGLE (PARTICIPANT)|Primary Purpose: OTHER	109-05-23	2023-11-17	2024-09-05	2024-10-15	2024-11-01		2024-11-05	King AbdulAziz University, Jeddah, 21589, Saudi Arabia
NCT06664437	Efficacy of Adding Neural Mobilization to Joint Mobilization in Patients With Adhesive Capsulitis	https://clinicaltrials.gov/study/NCT06664437	RCT	COMPLETED	Background: Adhesive capsulitis (AC) is a common musculoskeletal disorder affecting the functional activities of daily living through capsular restriction. There is a limited knowledge concerning neural restriction as a source of movement limitation in patients with AC other than the enriched knowledge regarding joint mobilization techniques in addressing mobility restrictions for patients with A…	NO	Adhesive Capsulitis	OTHER: EXERCISE TRAINING WITH OR WITHOUT MEDICATION|OTHER: EXERCISE TRAINING WITH OR WITHOUT MEDICATION	glnohumeral ROM, Assessment of shoulder ROM: Conventional goniometer was used to assess active and passive shoulder ROM. It is a highly reliable method (0.94-0.98 test-retest reliability. Patients in this study were assessed for active and passive ROM of glenohumeral abduction and external rotation (with the arm at 0 degrees of abduction) . All Measurements of shoulder ROM were performed three ti…	glenohumeral disability, Assessment of shoulder functional disability: Shoulder Pain and Disability Index (SPADI) which is a self-questionnaire was used to assess the shoulder pain severity and its influence on functional abilities and activities of daily. Two subscales are included: "Pain" and "Disability". The "Pain" subscale determines the intensity and frequency of glenohumeral pa, At baselin…		Prince Sattam Bin Abdulaziz University		ALL	ADULT, OLDER_ADULT	NA	30	OTHER	INTERVENTIONAL	Allocation: RANDOMIZED|Intervention Model: PARALLEL|Masking: DOUBLE (PARTICIPANT, OUTCOMES_ASSESSOR)|Primary Purpose: TREATMENT	SCBR-353/2024|2024/03/29095	2024-05-01	2024-09-01	2024-09-01	2024-10-29		2024-10-29	Prince Sattam bin Abdulaziz University, Riyadh, Alkharj, 11942, Saudi Arabia
NCT06662929	Arabic PRO Measures for Head and Neck Cancer Radiotherapy.	https://clinicaltrials.gov/study/NCT06662929	PROMs	RECRUITING	The goal of Arabic patient-reported outcome measures during radiotherapy for head and neck cancer is to test the patient-reported outcome measure (PROM) tools. PROM tools are not validated cross-culturally in Arabic-speaking patient populations, which limits their use in our clinical setting. Validation of these PROM tools will allow clinicians to identify the concerns related to our patient popu…	NO	Head and Neck Cancer|Head and Neck Neoplasms|Head and Neck Squamous Cell Carcinoma|Oropharynx Cancer|Nasopharyngeal Cancer|Oral Cancer|Tongue Cancer|Oral Neoplasm	RADIATION: Radiation	Summated Xerostomia Inventory (SXI), The study aimed to assess the validity (face, content and construct) and reliability (internal consistency and test-retest) of this inventory in patients who received radiotherapy for head and neck cancer. These will be conducted in line with COnsensus-based Standards for the selection of health Measurement INstruments (COSMIN) guidelines., 24 months|Patient-R…	To investigate the prevalence and severity of the patient-reported concerns and their relevance with demographics and clinical characteristics., Descriptive statistics \[frequencies with percentage (%) for categorical variables, and the mean (Â±SD) and median for numerical variables collected\] will be used to for patients' demographic and clinical characteristics and study measures using SPSS v.…		King Saud University		ALL	ADULT, OLDER_ADULT		125	OTHER	OBSERVATIONAL	Observational Model: |Time Perspective: p	E-23-7571	2023-05-01	2025-06-01	2025-10-01	2024-10-29		2024-10-29	King Saud University Medical City, Riyadh, Saudi Arabia
NCT06659848	the Effect of Fasted Versus Post-meal HIIT on Glycemic Control in Men With Type 2 Diabetes Mellitus	https://clinicaltrials.gov/study/NCT06659848	HIIT	COMPLETED	Background: Recently, high intensity interval training (HIIT) has emerged as a promising regimen for the management of type 2 diabetic subjects. However, there is no consensus on the best time for HIIT regarding nutritional status. Purpose: to investigate the effect of fasted versus postprandial HIIT training on glycemic control in men with type 2 Diabetes Mellitus. Methods: This study enrolled 1…	NO	Type 2 Diabetes Mellitus (T2DM)	OTHER: high intensity interval training	Percentage of glycated hemoglobin, Percentage of glycated hemoglobin (HbA1c) levels are measured using a Tosoh G7 automatic analyzer (Tosoh Bioscience, Tokyo, Japan)., 3 months	Body weight in kg, All participants were assessed for body weight and height. A weight and height scale (Detecto, made in USA) was used., 3 months|Body Mass Index (BMI) in kg/m2, Body mass index (BMI) was calculated using the following formula: BMI = weight (kg) / height (m)2, 3 months|Waist Circumference in cm, The waist circumferences of all subjects were measured as per instruction., 3 months|…		Prince Sattam Bin Abdulaziz University		MALE	ADULT	NA	123	OTHER	INTERVENTIONAL	Allocation: RANDOMIZED|Intervention Model: PARALLEL|Masking: SINGLE (PARTICIPANT)|Primary Purpose: TREATMENT	SCBR-352/2024|2023/03/26426	2024-06-20	2024-08-30	2024-10-20	2024-10-26		2024-10-26	Prince Sattam bin Abdulaziz University, Al-Kharj,, Riyadh, 11942, Saudi Arabia
NCT06656884	FARAPULSE Workflow Assessment Registry	https://clinicaltrials.gov/study/NCT06656884	FARAWAY	RECRUITING	The study is designed to determine the best practices in the patient pathway, and to analyze pre-procedural, procedural and follow-up workflow data related with ablation of atrial fibrillation where the FARAPULSEâ„¢ Pulsed Field Ablation System is used in a commercial and standard of care setting. Workflow-related variables, inclusive of pre-procedural imaging, methods of transseptal access, anes…	NO	Atrial Fibrillation (AF)		Association of patient demographics with Index procedure Workflow-related variables, Patient demographics such as age (years), gender, BMI (kg/mÂ²), different comorbidities, LA Volume (ml), PV anatomy, AF type, pre-procedural AF management) will be compared with different index procedure workflow related variables such as pre-procedural imaging, method and location of transseptal access, intracar…			Boston Scientific Corporation		ALL	ADULT, OLDER_ADULT		500	INDUSTRY	OBSERVATIONAL	Observational Model: |Time Perspective: p	PF117	2025-05-06	2026-02-15	2027-02-15	2024-10-24		2025-07-16	A.o. Krankenhaus der Elisabethinen Linz, Linz, Austria|Ziekenhuis aan de Stroom, Middelheim, Antwerp, Belgium|Ziekenhuis Oost-Limburg, Genk, Belgium|CHR de la Citadelle, Namur, Belgium|CHU de Bordeaux, Bordeaux, France|Hopital Saint Philibert, Lomme, France|CHRU Hopital Trousseau, Tours, France|Universitaetsklinikum Dusseldorf, DÃ¼sseldorf, Germany|Universitaetsklinikum Heidelberg, Heidelberg, Ge…
NCT06655493	Levels of Inflammation in Middle East People With Cardiovascular Disease With/Without Kidney Disease	https://clinicaltrials.gov/study/NCT06655493	INFLAMEAST	ENROLLING_BY_INVITATION	This study will collect medical and background information from participants with diseases that affect the heart and blood vessels (cardiovascular disease) with/without kidney disease. The aim of the study is to assess the number of people with high levels of systemic inflammation among Middle East people with cardiovascular with/without kidney disease. Systemic inflammation means that it occurs …	NO	Systemic Inflammation (hsCRP)	OTHER: No treatment given	High Sensitivity C-Reactive Protein (hsCRP) â‰¥2 mg/L, Count of patients, At Visit (day 0)			Novo Nordisk A/S		ALL	ADULT, OLDER_ADULT		756	INDUSTRY	OBSERVATIONAL	Observational Model: |Time Perspective: p	DAS-8043|U1111-1303-1767	2024-12-01	2025-09-30	2025-09-30	2024-10-23		2025-06-12	Almoosa Specialist Hospital, Al Ahsa, 36342, Saudi Arabia|King Fahad Armed Forces, Jeddah, Jeddah, 23311, Saudi Arabia|King Faisal Specialist Hospital & Research Centre, Jeddah, Jeddah, 23433, Saudi Arabia|Dr. Sulaiman Al Habib Medical Group- Olaya, Riyadh, 12214, Saudi Arabia|King Khaled University Hospital,King Saud Univ. Med. City, Riyadh, 12372, Saudi Arabia|Dallah Hospital_Riyadh, Riyadh, 12…
NCT06646874	Active Video Game Influence Cognitive Ability	https://clinicaltrials.gov/study/NCT06646874		COMPLETED	The experiment was conducted at the Human Biomechanics Laboratory of the College of Applied Medical Sciences of Prince Sattam bin Abdulaziz University between February 2024 and May 2024. During the briefing, all questions were answered to ensure that participants understood the experiment and its objectives. On the day of the experiment, demographic information was collected, including age, heigh…	NO	Physical Inactivity	BEHAVIORAL: VR game	Montreal Cognitive Assessment (MoCA), Developed as a screening instrument to detect mild cognitive impairment, the Montreal Cognitive Assessment (MoCA) uses a series of questions to assess cognitive impairment. A paper-and-pencil assessment is administered and scored out of 30 points. In addition to attention, concentration, executive functions, memory, language, visuospatial skills, abstraction,…			Prince Sattam Bin Abdulaziz University		FEMALE	ADULT	NA	44	OTHER	INTERVENTIONAL	Allocation: RANDOMIZED|Intervention Model: PARALLEL|Masking: SINGLE (PARTICIPANT)|Primary Purpose: OTHER	RHPT/023/007	2024-01-01	2024-06-01	2024-07-30	2024-10-17		2024-10-17	Human Biomechanics Laboratory of the College of Applied Medical Sciences of Prince Sattam bin Abdulaziz University, Al Kharj, Central, 11942, Saudi Arabia
NCT06644469	Whole Body Vibration in Middle Aged Men	https://clinicaltrials.gov/study/NCT06644469		NOT_YET_RECRUITING	This study aims of this clinical trial is to evaluate the effect of an 8-week Whole Body Vibration (WBV) intervention on Bone Mineral Density (BMD), hand grip strength, and vitamin D levels in middle-aged men. Findings from this study will contribute to understanding whether WBV is a viable alternative to conventional exercise, especially for those with limitations in physical activity. Study Obj…	NO	Bone Density|Muscle Weakness	DEVICE: Dynatronics VF5 Model vibration platform|DEVICE: Placebo Dynatronics VF5 Model vibration platform	Bone Density, Changes in BMD (measured by DXA scanner),, 8 weeks|Grip Strength, hand grip strength (measured by a hand-held dynamometer), 8 weeks|Vitamin D, Vitamin D levels (measured by high-performance liquid chromatography)., 8 weeks			Jouf University		MALE	ADULT, OLDER_ADULT	NA	34	OTHER	INTERVENTIONAL	Allocation: RANDOMIZED|Intervention Model: PARALLEL|Masking: DOUBLE (PARTICIPANT, INVESTIGATOR)|Primary Purpose: TREATMENT	JoufU	2024-10-15	2024-12-01	2024-12-15	2024-10-16		2024-10-18	prince Mutaib bin Abdulaziz hospital, Sakaka, Aljouf, 77634, Saudi Arabia
NCT06644222	Effectiveness of Airrosti and TheraBand Exercises on Double-Crossed Syndrome in Smart Phone User's Shoulder	https://clinicaltrials.gov/study/NCT06644222	(Airrosti)	RECRUITING	Double-crossed syndrome" refers to a specific alignment of overactive and underactive muscles in the neck, chest, and shoulders. AIRROSTI stands for Applied Integration for the Rapid Recovery of Soft Tissue Injuries. This study aims to evaluate the effectiveness of Airrosti exercises combined with TheraBand exercises in reducing pain and disability in the neck and shoulders. TheraBand exercise pr…	NO	Rounded Shoulder Posture	BEHAVIORAL: AIRROSTI exercises|BEHAVIORAL: Thera band exercises	University of California at Los Angeles Activity Scale, Pre and post intervention measurement will be taken using University of California at Los Angeles Activity Scale. The minimum score is zero indicating several functional impairments and maximum score is 35 , indicating a normal upper limb activity., 6 week		Double Square Test, Pre and post intervention measurement will be taken on Double Square Test.The minimum score is 0, and the maximum score is 10, corresponding to severe disability and optimal function, respectively., 6week|Numeric Pain rating scale, Pre and post intervention measurement will be taken on Numeric Pain rating scale. The minimum score is 0, indicating no pain, and maximum score is …	Majmaah University		FEMALE	ADULT	NA	60	OTHER	INTERVENTIONAL	Allocation: RANDOMIZED|Intervention Model: PARALLEL|Masking: SINGLE (PARTICIPANT)|Primary Purpose: TREATMENT	MUREC-Oct.03/COM-2024/48	2024-12-10	2025-12-15	2025-12-30	2024-10-16		2025-05-20	Majmaah University, Al Majma'ah, Alriyadh, 11952, Saudi Arabia
NCT06641284	Gender-Based Differences in Heart Failure Hospitalizations Among Patients With Heart Failure Treated With Spironolactone	https://clinicaltrials.gov/study/NCT06641284		COMPLETED	Aldosterone antagonists or mineralocorticoid receptor antagonists (MRAs) are used as therapeutic agents for the management of HF with reduced ejection fraction (HFrEF). Gender-related differences have been described in the regulation of the renin-angiotensin-aldosterone system (RAAS), which is at the core of the pathophysiology of HF. Regarding gender-related differences in the use of MRAs, less …	NO	Heart Failure|Heart Failure With Reduced Ejection Fraction|Heart Failure NYHA Class II|Heart Failure NYHA Class III|Heart Failure NYHA Class IV	DRUG: Spironolactone	HF Hospitalization, The event of hospitalization due to heart failure., 6 months after enrollment	Hospitalization, The event of hospitalization due to any cause., 6 months after enrollment|All-cause mortality, The event of mortality due to any cause., 6 months after enrollment		Ahmad Abdullah Salawi		ALL	ADULT, OLDER_ADULT		509	OTHER_GOV	OBSERVATIONAL	Observational Model: |Time Perspective: p	2460	2023-10-01	2024-10-15	2024-10-15	2024-10-15		2025-03-24	King Fahd Central Hospital, Al 'Usaylah, Saudi Arabia
NCT06635057	A Study of Tirzepatide (LY3298176) in Participants With Type 2 Diabetes During Ramadan	https://clinicaltrials.gov/study/NCT06635057	T-RAM	ACTIVE_NOT_RECRUITING	The main purpose of the study is to investigate whether tirzepatide can be effectively started before Ramadan and used per label in participants with Type 2 Diabetes during the fasting month.	NO	Type 2 Diabetes	DRUG: Tirzepatide	Change from Baseline in Hemoglobin A1c (HbA1c), Baseline (20 to 8 weeks Before Ramadan), Week 4-8 from Start of Ramadan (SoR)	Percent Change from Baseline in Body Weight, Baseline (20 to 8 weeks Before Ramadan), Week 4-8 from SoR|Number of Hypoglycemic Events, Baseline (20 to 8 weeks Before Ramadan), Week 4-8 from SoR|Number of Self-Reported Gastrointestinal (GI) Adverse Events, Baseline (20 to 8 weeks Before Ramadan), Week 4-8 from SoR|Percentage of Participants Achieving HbA1c <7%, Baseline (20 to 8 weeks Before Ramad…		Eli Lilly and Company		ALL	ADULT, OLDER_ADULT	PHASE4	130	INDUSTRY	INTERVENTIONAL	Allocation: NA|Intervention Model: SINGLE_GROUP|Masking: NONE|Primary Purpose: TREATMENT	27195|I8F-MC-GPIY	2024-10-11	2026-04	2026-04	2024-10-10		2025-04-18	King Fahad Armed Forces, Jeddah, Al Andalus, 23311, Saudi Arabia|Al Moosa Hospital, Alahsa, Al Mubarraz, 36342, Saudi Arabia|Saudi Airlines Medical services, Jeddah, AlKhalidiyyah, Saudi Arabia|Dr Sulaiman Al Habib Medical Group-Olaya, Riyadh, Alolaya, 12214, Saudi Arabia|Dr Sulaiman Al Habib Medical Group-Alsuwaidi, Riyadh, Alsuwaidi,Riyadh, 12994-5612, Saudi Arabia|Dr Sulaiman Al Habib Medical …
NCT06634511	Core Stability Exercise Versus Aerobic Exercise on Pain, Range of Motion and Function in Patients With Chronic Mechanical Low Back Pain: Randomized Controlled Trial	https://clinicaltrials.gov/study/NCT06634511		NOT_YET_RECRUITING	Chronic mechanical low back pain (CMLBP) is a prevalent musculoskeletal condition characterized by persistent pain originating from the spine, muscles, ligaments, or intervertebral discs. It is one of the leading causes of disability worldwide. (CMLBP) have significantly affected the individual's physical, emotional, and social well-being, as well as their overall quality of life, functional capa…	NO	Patients With Chronic Mechanical LBP	OTHER: core stability exercises	Numerical rating scale:, ain Numeric Rating Scale (PNRS): The PNRS is a straightforward tool where patients rate their pain on a scale from 0 (no pain) to 10 (worst possible pain). It provides a subjective measure of pain intensity and is widely used due to its simplicity and effectiveness in capturing a patient's perceived pain level,, 1 month|Range of motion Range of Motion (ROM): Range of Moti…	The Oswestry Disability Index (also known as the Oswestry Low Back Pain Disability Questionnaire), The Oswestry Disability Index (also known as the Oswestry Low Back Pain Disability Questionnaire) is an extremely important tool that researchers and disability evaluators use to measure a patient's permanent functional disability. The test is considered the 'gold standard' of low back functional ou…		Cairo University		FEMALE	ADULT	NA	45	OTHER	INTERVENTIONAL	Allocation: RANDOMIZED|Intervention Model: PARALLEL|Masking: SINGLE (OUTCOMES_ASSESSOR)|Primary Purpose: TREATMENT	2024-96	2024-10-15	2024-12-30	2025-04-30	2024-10-10		2024-10-10	Jouf university, Qurayyat, Jouf, Saudi Arabia
NCT06632457	LIVERAGEâ„¢ - Cirrhosis: A Study to Test Whether Survodutide Helps People With a Liver Disease Called NASH/MASH Who Have Cirrhosis	https://clinicaltrials.gov/study/NCT06632457		RECRUITING	This study is open to adults who are at least 18 years old and have: * A confirmed liver disease called non-alcoholic steatohepatitis (NASH) or * A confirmed liver disease called metabolic-associated steatohepatitis (MASH) * BMI of 27 kg/m2 or more or * 25 kg/m2 or more if the participant is Asian. People with a history of other chronic liver diseases or high alcohol intake cannot take part in th…	NO	Metabolic Dysfunction Associated Steatohepatitis	DRUG: Survodutide|DRUG: Placebo matching survodutide	Time to first occurrence of any component of the composite clinical endpoint (at EoS) consisting of: all-cause mortality, liver transplant, hepatic decompensation events, worsening of MELD score to â‰¥15 and progression to CSPH, MELD = model of end-stage liver disease CSPH = Clinically significant portal hypertension, up to 4.5 years.	Key secondary endpoint: Absolute change from baseline in enhanced liver fibrosis (ELF) score, At baseline and at Week 76.|Key secondary endpoint: Percentage change from baseline in body weight, At baseline and at Week 76.|Key secondary endpoint: Absolute change from baseline in glycosylated haemoglobin A1c (HbA1c) (%) in participants with type 2 diabetes mellitus (T2DM) at baseline, At baseline a…		Boehringer Ingelheim		ALL	ADULT, OLDER_ADULT	PHASE3	1590	INDUSTRY	INTERVENTIONAL	Allocation: RANDOMIZED|Intervention Model: PARALLEL|Masking: DOUBLE (PARTICIPANT, INVESTIGATOR)|Primary Purpose: TREATMENT	1404-0064|2024-513741-36-00|U1111-1307-0227	2024-12-02	2029-06-05	2029-06-05	2024-10-09		2025-08-07	The Institute for Liver Health, LLC, Flagstaff, Arizona, 86001, United States|The Institute for Liver Health, LLC, Peoria, Arizona, 85381, United States|Scottsdale Clinical Trials, Scottsdale, Arizona, 85260, United States|Del Sol Research Management, LLC, Tucson, Arizona, 85715, United States|Clinnova Research Solutions, Anaheim, California, 92805, United States|Hope Clinical Research, Canoga Pa…
NCT06632444	LIVERAGEâ„¢: A Study to Test Whether Survodutide Helps People With a Liver Disease Called NASH/MASH Who Have Moderate or Advanced Liver Fibrosis	https://clinicaltrials.gov/study/NCT06632444		RECRUITING	This study is open to adults who are at least 18 years old and have: * a confirmed liver disease called non-alcoholic steatohepatitis (NASH)/metabolic-associated steatohepatitis (MASH) and * moderate or advanced liver fibrosis People with a history of acute or chronic liver diseases other than MASH or chronic alcohol intake cannot take part in this study. The purpose of this study is to find out …	NO	Metabolic Dysfunction Associated Steatohepatitis (MASH)|Liver Fibrosis	DRUG: Survodutide|DRUG: Placebo	Part 1: Resolution of MASH without worsening of liver fibrosis on MASH Clinical Research Network (CRN) fibrosis score, Baseline and at Week 52.|Part 1: At least a 1-point improvement in fibrosis stage with no worsening of MASH, Baseline and at Week 52.|Part 2: Time to first occurrence of any of components of the composite endpoint consisting of progression to cirrhosis, all-cause mortality, liver…	Key secondary endpoint part 1: Percentage change from baseline in body weight [kg], Baseline and at Week 52.|Key secondary endpoint part 1: Absolute change from baseline in glycosylated haemoglobin (HbA1c) [%], This endpoint is specified only for the participants with type 2 diabetes mellitus., Baseline and at Week 52.|Key secondary endpoint part 1: Absolute change from baseline in enhanced liver…		Boehringer Ingelheim		ALL	ADULT, OLDER_ADULT	PHASE3	1800	INDUSTRY	INTERVENTIONAL	Allocation: RANDOMIZED|Intervention Model: PARALLEL|Masking: DOUBLE (PARTICIPANT, INVESTIGATOR)|Primary Purpose: TREATMENT	1404-0044|2024-513739-25-00|U1111-1306-9071	2024-10-14	2031-12-27	2031-12-27	2024-10-09		2025-08-07	Arizona Liver Health-Chandler-68733, Chandler, Arizona, 85224, United States|The Institute for Liver Health, LLC, Flagstaff, Arizona, 86001, United States|The Institute for Liver Health, LLC, Peoria, Arizona, 85381, United States|Scottsdale Clinical Trials, Scottsdale, Arizona, 85260, United States|Adobe Clinical Research, LLC, Tucson, Arizona, 85712, United States|Del Sol Research Management, LL…
- Manchester	Rochdale	OL11 4AU	United Kingdom|Panthera Biopartners - Manchester	Rochdale	OL11 4AU	United Kingdom|Panthera Biopartners - Sheffield	Sheffield	S2 5FX	United Kingdom|Elpida St George's Medical Centre	Wallasey	CH45 5LN	United Kingdom"
NCT06631664	Electrical Stimulation on Erbs Palsy Infants	https://clinicaltrials.gov/study/NCT06631664	RES	COMPLETED	This study examined the effect of reciprocal electrical stimulation (RES) across elbow flexors and extensors on the reaction of degeneration percentage and motor function in Erbs palsy infants. Forty infants with Erb's palsy aged between 2-5 months were randomly allocated to one of two equal groups: the control group (A) received standard physical therapy, the study group (B) received traditional…	NO	Erbs Palsy	OTHER: Traditional physical therapy|DEVICE: A computerized electrical stimulator (VectraÂ®2C; Chattanooga, TS, USA)	Percentage of degeneration, Surface electrodes were used in a computerized electromyographic device (Neuro screen plus four channel-version, TOENNES 97204 Hochberg, Germany) to calculate the percentage of degeneration of the biceps and triceps brachii muscles. A 1 Hz frequency and 5 ms time basis were used to create a rectangular pulse. The strength of the stimulating current was gradually raised…			Badr University	Prince Sattam Bin Abdulaziz University	ALL	CHILD	NA	40	OTHER	INTERVENTIONAL	Allocation: RANDOMIZED|Intervention Model: PARALLEL|Masking: SINGLE (INVESTIGATOR)|Primary Purpose: TREATMENT	Hend 6	2023-04-23	2023-12-27	2024-03-24	2024-10-08		2024-10-08	Prince Sattam bin Abdul-Aziz University, Al-Kharj, 11952, Saudi Arabia
NCT06630819	Buccal Infiltration of Different Volumes of Articaine for Extraction.	https://clinicaltrials.gov/study/NCT06630819		RECRUITING	This study compares the effectiveness of two different volumes of buccal infiltration of Articaine for the extraction of mandibular posterior teeth. One group receives buccal infiltration of 1.8 ml of 4% Articaine and the other group receives buccal infiltration of 3.6 ml of 4% Articaine.	NO	Buccal Infiltration|Articaine|Anesthesia	OTHER: 1.8 ml of 4% Articaine|OTHER: 3.6 ml of 4% Articaine	Intensity of pain, VAS scale is a validated scale measuring pain with possible score range from 0 (no pain) to 100 (severe pain)., From reflection of mucoperiosteum till delivery of tooth out of socket.|Time of onset of anesthesia, It will be assessed by probing buccal and lingual soft tissue using a dental explorer every 2 minutes after infiltration using a standard digital stop clock., upto 10 …			Qassim University		ALL	ADULT, OLDER_ADULT	NA	114	OTHER	INTERVENTIONAL	Allocation: RANDOMIZED|Intervention Model: PARALLEL|Masking: SINGLE (PARTICIPANT)|Primary Purpose: TREATMENT	608/45/14624	2024-11-24	2026-05-02	2026-05-02	2024-10-08		2025-05-29	Qassim University, Buraidah, Al qassim, 52719, Saudi Arabia|College of Dentistry, Qassim University, Buraidah, 52385, Saudi Arabia
NCT06627166	Viral Etiology of Severe Acute Respiratory InFection in CriticallY Ill Patients Registry	https://clinicaltrials.gov/study/NCT06627166	VERIFY	TERMINATED	SARI is a major public health problem in Saudi Arabia and leads to considerable morbidity and mortality. Most SARI-related mortality occurs in patients admitted to ICUs across the country. RVIs alone and as precipitating causes of bacterial co-infections are under-recognized as causes of critical SARI. Therefore, data regarding the role of RVIs in critically ill patients with SARI in Saudi Arabia…	NO	Severe Acute Respiratory Infection		Prevalence of different viral and bacterial pathogens among critically ill patients with SARI, Viral pathogens include influenza virus and MERS corona virus, 14 Days	Clinical features and response to treatment of SARI of different etiologies., Clinical data collection include demographic (Age in years, BMI in kg/m\^2), 90 days|Clinical features and response to treatment of SARI of different etiologies., Risk factors (Admission diagnosis, smoking, chronic comorbidities), 90 days|Clinical features and response to treatment of SARI of different etiologies., Clin…		King Abdullah International Medical Research Center		ALL	CHILD, ADULT, OLDER_ADULT		13	OTHER	OBSERVATIONAL	Observational Model: |Time Perspective: p	RC20-294-R	2022-03-20	2022-04-18	2022-06-22	2024-10-04		2024-10-04	Intensive Care Department, King Abdulaziz Medical City, National Guard Health Affairs, Riyadh, 11426, Saudi Arabia
NCT06617221	Alveolar Ridge Preservation Using a Composite Graft Plug: Radiographic and Clinical Assessment	https://clinicaltrials.gov/study/NCT06617221		COMPLETED	The goal of this clinical trial is to determine whether a graft material introduced recently (test) to be used in extraction sockets is as good as a previously known graft material (control) in adults undergoing tooth extraction of a single-rooted tooth. The main question it aims to answer is: Is this graft material able to maintain good bone volume and composition after extraction? Researchers w…	NO	Extraction Socket Healing|Socket Preservation|Alveolar Ridge Preservation	BIOLOGICAL: Composite graft plug|BIOLOGICAL: Allograft	clinical and radiographic ridge alterations, Using a standardized stent with reference points , the following horizontal clinical measurements were obtained before extraction through the stent holes: buccal soft tissue thickness at 4, 7, and 10 mm apical to the gingival margin and palatal or lingual soft tissue thickness at similar sites. Vertical measurements were obtained an incisal or occlusal…			King Abdulaziz University		ALL	ADULT, OLDER_ADULT	NA	24	OTHER	INTERVENTIONAL	Allocation: RANDOMIZED|Intervention Model: PARALLEL|Masking: DOUBLE (PARTICIPANT, OUTCOMES_ASSESSOR)|Primary Purpose: TREATMENT	REC 4350-444	2021-01-01	2023-03-01	2023-06-01	2024-09-27		2024-10-01	King Abdulaziz University, Jeddah, Makkah, 21589, Saudi Arabia
NCT06615479	A Study to Compare the Efficacy and Safety of BMS-986393 Versus Standard Regimens in Adult Participants With Relapsed or Refractory and Lenalidomide-exposed Multiple Myeloma (QUINTESSENTIAL-2)	https://clinicaltrials.gov/study/NCT06615479		RECRUITING	The purpose of this study is to compare the efficacy and safety of arlo-cel (BMS-986393) versus standard regimens in adult participants with Relapsed or Refractory and Lenalidomide-exposed Multiple Myeloma.	NO	Relapsed or Refractory Multiple Myeloma (RRMM)	DRUG: BMS-986393|DRUG: Cyclophosphamide|DRUG: Fludarabine|DRUG: Daratumumab|DRUG: Pomalidomide|DRUG: Dexamethasone|DRUG: Carfilzomib	Progression Free Survival (PFS), Up to 5 years after the last participant is randomized|Minimal residual disease (MRD)-negativity in complete response (CR), Up to 1 year after the last participant is randomized	Overall survival (OS), Up to 5 years after the last participant is randomized|Overall response rate (ORR), Up to 5 years after the last participant is randomized|Minimal residual disease (MRD)-negative status, Up to 5 years after the last participant is randomized|Complete response rate (CRR), Up to 5 years after the last participant is randomized|Time to response (TTR), Up to 5 years after the l…		Juno Therapeutics, Inc., a Bristol-Myers Squibb Company	Celgene Corporation	ALL	ADULT, OLDER_ADULT	PHASE3	440	INDUSTRY	INTERVENTIONAL	Allocation: RANDOMIZED|Intervention Model: PARALLEL|Masking: NONE|Primary Purpose: TREATMENT	CA088-1007	2025-03-12	2027-12-30	2032-06-22	2024-09-26		2025-07-30	Local Institution - 0071, Birmingham, Alabama, 35205, United States|UCLA Hematology/Oncology - Santa Monica, Los Angeles, California, 90404, United States|Local Institution - 0130, Miami, Florida, 33136, United States|Winship Cancer Institute, Emory University, Atlanta, Georgia, 30322, United States|Local Institution - 0196, Boston, Massachusetts, 02118, United States|Local Institution - 0067, Ch…
NCT06612268	A Study to Evaluate How Well Etavopivat Works in People With Sickle Cell Disease	https://clinicaltrials.gov/study/NCT06612268	Hibiscus 2	RECRUITING	This study is conducted to confirm whether etavopivat works well at reducing the number of Vaso-occlusive crisis VOCs (sickle cell pain crises) caused by obstructions in blood vessels in adults and adolescents living with sickle cell disease. The study will also evaluate how well etavopivat can reduce the damage to different organs, improve your exercise tolerance and reduce fatigue in people wit…	NO	Sickle Cell Disease	DRUG: Etavopivat|DRUG: Placebo	Number of adjudicated Vaso-occlusive crisis (VOC) events with a medical contact, Measured as Count of events., Baseline (week 0) to week 52	Time to onset of first adjudicated Vaso-occlusive crisis (VOC), Measured as time in days., Baseline (week 0) to week 52|Change in distance travelled during the 6-minute walking test (6MWT), Measured in Meters., Baseline (week 0) to week 52|Change in standardised T-score on the Patient-Reported Outcomes Measurement Information System (PROMIS) Fatigue 7a Scale, Measured in T-score., Baseline (week …		Novo Nordisk A/S		ALL	CHILD, ADULT, OLDER_ADULT	PHASE3	408	INDUSTRY	INTERVENTIONAL	Allocation: RANDOMIZED|Intervention Model: PARALLEL|Masking: QUADRUPLE (PARTICIPANT, CARE_PROVIDER, INVESTIGATOR, OUTCOMES_ASSESSOR)|Primary Purpose: TREATMENT	NN7535-7807|U1111-1298-3431|2023-509175-16	2025-02-17	2027-08-27	2028-09-22	2024-09-25		2025-07-15	Uni of Alabama at Birmingham, Birmingham, Alabama, 35233, United States|Univer South Alabama Ped/Onc, Mobile, Alabama, 36604, United States|Phoenix Children's Hsptl, Phoenix, Arizona, 85016, United States|Arkansas Children's Hospital, Little Rock, Arkansas, 72202, United States|Children's Hospital Los Angeles - Endocrinology, Los Angeles, California, 90027, United States|UCLA Health, Los Angeles,…
NCT06611488	Sleep Disturbances on Postural Control in the Elderly Population	https://clinicaltrials.gov/study/NCT06611488		COMPLETED	The sleep disorders are common among older adults and comprises of wide spectrum of the sleep related issues like poor sleep quality, sleep deprivation and excessive day time sleepiness.	NO	Sleep Quality|Postural Stability	OTHER: No Intervention: Observational Cohort	Postural stability using STABLE platform, The Postural stability of the participants was assessed using STABLE by Motek medical that made in Netherlands. During each trial, participants were made to stand quietly for 30 seconds on the platform of STABLE with open eyes first and after that with closed eyes "Individuals should initially complete two sessions of test with open eyes, then followed wi…		Sleep parameters using the Arabic version of Pittsburgh Sleep Quality Index, The Arabic version of Pittsburgh Sleep Quality Index (PSQI), it's a self-administered validated questionnaire to ass the quality of sleep over previous weeks. The PSQI is comprehensive and consists of 19 items combined into seven subscales: subjective sleep quality, sleep latency, sleep duration, habitual sleep efficienc…	Shaimaa Mohamed Ahmed Elsayeh	Majmaah University	ALL	OLDER_ADULT		30	OTHER	OBSERVATIONAL	Observational Model: |Time Perspective: p	MUREC-March. I 7/COM -202 I /2	2021-04-01	2022-01-01	2022-03-01	2024-09-25		2024-09-25	The Majmaah University, Al Majmaah, Riyadh/ Saudi Arabia, 12271, Saudi Arabia
NCT06609226	A Research Study Looking at Long-term Treatment With Etavopivat in People With Sickle Cell Disease or Thalassaemia	https://clinicaltrials.gov/study/NCT06609226	FLORAL	RECRUITING	Etavopivat is a new medicine under development for treating blood disorders like sickle cell disease and thalassaemia. Sickle cell disease and thalassaemia are inherited blood disorders that affect haemoglobin. Haemoglobin is the protein that carries oxygen through the body. This study is looking into how safe treatment with etavopivat is and how well it works over a long period of time. The stud…	NO	Sickle Cell Disease, Thalassemia	DRUG: Etavopivat A|DRUG: Etavopivat B	Number of treatment emergent adverse events (TEAEs), reported for each indication and age group separately, Measured as number of events., Baseline (week 0 of FLORAL) to end of study (week 264, or earlier)|Number of adverse reactions, reported for each indication and age group separately, Measured as number of adverse reactions., Baseline (week 0 of FLORAL) to end of study (week 264, or earlier)	Annualised vaso-occlusive crisis (VOC) rates, reported for each age group separately, Measured as count., Baseline (week 0 of FLORAL) to end of treatment at week 260, or earlier|Change in VOCs, reported for each age group separately, Measured as count., Baseline (of parent study) to end of treatment at week 260, or earlier|Change in hemoglobin (Hb) concentration, reported for each age group separ…		Novo Nordisk A/S		ALL	CHILD, ADULT, OLDER_ADULT	PHASE3	325	INDUSTRY	INTERVENTIONAL	Allocation: NON_RANDOMIZED|Intervention Model: PARALLEL|Masking: NONE|Primary Purpose: TREATMENT	NN7535-7822|U1111-1301-8130|2024-510805-27	2025-01-10	2029-11-30	2029-11-30	2024-09-24		2025-07-15	Univ of Alabama Birmingham, Birmingham, Alabama, 35233, United States|Phoenix Children's Hsptl, Phoenix, Arizona, 85016, United States|Children's Hospital Los Angeles - Endocrinology, Los Angeles, California, 90027, United States|UCSF Oakland Benioff ChildHosp, Oakland, California, 94609, United States|Children's Hosp Of Orange, Orange, California, 92868, United States|University Of California Ir…
NCT06601894	The Relationship of Platelet Counts With Sickle Cell Anemia in the Eastern Region of Saudi Arabia	https://clinicaltrials.gov/study/NCT06601894		NOT_YET_RECRUITING	This study aims to evaluate the relationship between platelet counts and sickle cell disease in the eastern region of the Kingdom of Saudi Arabia.	NO	Sickle Cell Anaemia|SCD	DIAGNOSTIC_TEST: Platelets count	Collecting platelet data for sickle cell anemia patients, Collecting platelet data for sickle cell anemia patients in males and female and children based on different ages, then analyzing them and studying their relationship, From January 2023 to December 2023			Majmaah University		ALL	CHILD, ADULT, OLDER_ADULT		650	OTHER	OBSERVATIONAL	Observational Model: |Time Perspective: p	IRB Log No.: 29-EP-2024	2024-12-01	2024-12-31	2025-03-30	2024-09-19		2024-10-04	Khalid Ali Majrashi, Dammam, Saudi Arabia
NCT06595550	The Effect of Whey Protein Consumption on Hypoglycemia in Adults with Type 1 Diabetes During Fasting Ramadan.	https://clinicaltrials.gov/study/NCT06595550		COMPLETED	Cross over randomized design for adding whey protein to Suhoor meal for patients with T1DM during fasting Ramadan	NO	Type1 Diabetes|Fasting|Nutrition, Healthy	DIETARY_SUPPLEMENT: Whey protein|DIETARY_SUPPLEMENT: no Whey protein	Hypoglycemia incidence rate, number of hypoglycemic events (blood glucose \<70mg/dl) as detected by flash glucose monitoring, 1 month	Percentage Time-below-range (TBR), time-above-range (TAR), and time-in-range (TIR) prior to and following whey protein consumption 2., Glucose profiles as detected by flash glucose monitoring, 1 month|Glycemic control (HbA1c) and GMI during protein consumption, glucose parameters detected by flash glucose monitoring by and lab, 1 month|number of days they needed to brake the fast during each week…		King Abdullah International Medical Research Center		ALL	CHILD, ADULT, OLDER_ADULT	NA	44	OTHER	INTERVENTIONAL	Allocation: RANDOMIZED|Intervention Model: CROSSOVER|Masking: NONE|Primary Purpose: TREATMENT	ICT23J/001/01	2023-02-01	2023-08-30	2023-11-30	2024-09-19		2024-09-19	King Abdullah International Research Centre, Jeddah, Saudi Arabia
NCT06591481	Retrospective Case-Control Study for Developing an Artificial Intelligence (AI) Tool for Lesion Detection Using Magnetic Resonance Imaging (MRI) and Clinical Variables for Early Diagnosis of Axial Spondyloarthritis (axSpA)	https://clinicaltrials.gov/study/NCT06591481	InnovaDetect	COMPLETED	The goal of this observational study is to develop and validate an Artificial Intelligence (AI) tool that allows the lesion detection and early diagnosis of axial spondyloarthritis (axSpA) based on Magnetic Resonance Imaging (MRI). This study will gather MRI scans from axSpA patients and a control group of participants.	NO	Axial Spondyloarthritis (AxSpA)		Area Under the Curve (AUC), The metric used for parameter optimization and model selection will be the area under the curve (AUC) for balanced dataset., From diagnosis until sample completion (an average of 2 years)|F1 score, In case of unbalanced dataset, F1 score will be used for parameter optimization and model selection., From diagnosis until sample completion (an average of 2 years)|Balanced…			Ãngel Alberich Bayarri		ALL	ADULT		925	INDUSTRY	OBSERVATIONAL	Observational Model: |Time Perspective: p	axSpA-patients-stratification	2023-02-19	2025-04-03	2025-04-03	2024-09-19		2025-04-16	Royal Medical Services, Amman, Jordan|King Saud Medical City, Riyadh, 12746, Saudi Arabia|General University Hospital of Valencia, Valencia, Valencian Community, 46014, Spain|Tawam hospital (SEHA), Al Ain, Al Maqam, United Arab Emirates|Cleveland Clinic Abu Dhabi, Abu Dhabi, United Arab Emirates|YAS Clinic, Abu Dhabi, United Arab Emirates|Emirates Health Services (EHS), Dubai, United Arab Emirates
NCT06590324	A Study of Apabetalone in Subjects With Long -COVID	https://clinicaltrials.gov/study/NCT06590324		RECRUITING	This is an open label, multicentre, phase II clinical trial that aims to assess the efficacy and safety of oral Apabetalone with background dapagliflozin for up to 12 weeks in T2DM patients with a history of probable or confirmed SARS-CoV-2 infection, with symptoms within 3 months from the onset of COVID-19 that last for at least 2 months and cannot be explained by an alternative diagnosis.	NO	Post-Acute COVID-19 Syndrome	DRUG: Apabetalone	patient acceptable symptom state (PASS), The PASS assessment will consist of a single question phrased verbally by the delegated administrator as " Taking into account all your symptoms in daily life and your functional impairment, do you consider that your current state is satisfactory?". The response options are "Yes" or "No"., 90 days	Long COVID Symptom and Impact tools (LCST/LCIT), These questionnaires will be presented to the subjects in paper format as a patient-reported instrument. Subjects indicate with a check mark which of the 53 symptoms they have experienced in the last 30 days. Symptoms are scored as the number checked by the subject (0-53) The disease's impact on their lives over the past 30 days is scored from the …	Biomarkers of inflammation, Change in biomarkers of inflammation from baseline. Assessed biomarkers will include Interferon (IFN): IFN-a, IFN-b, IFN-g, Interleukins (IL): IL-1a, IL-1b, IL-2, IL-4, IL-6, IL-7, IL-10, IL-10Rb, IL-12b, IL-13, IL-17, IL-18, IL-33, IP-10 and Tumor Necrosis Factor (TNF): TNF-a, TNF-b, Days 1,14,30,60,90|biomarkers associated with Post-COVID-19 Condition and Chronic Fat…	Resverlogix Corp		ALL	ADULT, OLDER_ADULT	PHASE2|PHASE3	200	INDUSTRY	INTERVENTIONAL	Allocation: NA|Intervention Model: SINGLE_GROUP|Masking: NONE|Primary Purpose: TREATMENT	RVX222-CS-025	2025-04-15	2025-12-30	2026-03-30	2024-09-19		2025-04-18	The Speciality Hospital, Amman, Jordan|MNGHA- King Abdulaziz Hospital, Al Mubarraz, Saudi Arabia|Al Kuwait Hospital, Dubai, United Arab Emirates
NCT06586554	Efficacy of Different Stretching Techniques on Hamstring Muscle Tightness in IT Professionals	https://clinicaltrials.gov/study/NCT06586554		COMPLETED	Brief Summary This clinical trial aims to learn if static stretching and myofascial release work to improve hamstring muscle tightness and lower limb functional ability among IT professionals. It will also learn about the superiority of one maneuver over another. The main questions it aims to answer are: * Does static stretching and myofascial release work to improve hamstring muscle tightness an…	NO	Hamstring Tightness|Hamstring Flexibility	OTHER: Static stretching|OTHER: Myofascial release	Active knee extension range of motion (AKE-ROM), Hamstring muscle tightness was assessed by active knee extension ROM using a standard full-circle goniometer. The knee angle should be between 80-90 degrees. If the range is below 80 degrees, then that subject has a tight hamstring., 3 weeks	Lower extremity functional scale (LEFS), Lower limb functional ability was assessed using a lower extremity functional scale. The Lower Extremity Functional Scale (LEFS) is scored on a scale of 0 to 80, with higher scores indicating better lower limb function. The interpretation of the scores can be based on the following categories: 0-20: Severe functional limitation; 21-40: Moderate functional …		King Saud University		ALL	ADULT	NA	30	OTHER	INTERVENTIONAL	Allocation: RANDOMIZED|Intervention Model: PARALLEL|Masking: DOUBLE (PARTICIPANT, OUTCOMES_ASSESSOR)|Primary Purpose: TREATMENT	RRC-2020-04	2020-01-21	2020-03-15	2020-12-23	2024-09-19		2024-09-19	King Saud University, Riyadh, Ar-Riyadh, 10219, Saudi Arabia
NCT06576609	Effectiveness of INJEX Versus Traditional Syringe During Restoration of Primary Teeth	https://clinicaltrials.gov/study/NCT06576609		COMPLETED	The main purpose of this study is to make a comparison between pain perception levels and the behavior of patients during the restoration process in children between a needleless local anesthetic system (INJEX) and the conventional syringe technique. The main purpose of this study is to make a comparison between pain perception levels and the behavior of patients during the restoration process in…	NO	Child Behavior	DEVICE: INJEX [ Needle less anesthesia]	FLACC, FLACC gives an observational pain scale during the delivery of anesthesia, during and immediately after the delivery of anesthesia]|Wong Baker Scale, Used to self-assess and effectively communicate the severity of pain they may be experiencing, During and immediately after the delivery of anesthesia	FBRS, Frankel behaviour rating scale, before the delivery of anesthesia, during the delivery of anesthesia and after the delivery of anesthesia|Pulse rate, comfort and patient acceptance during treatment, Before the delivery of anesthesia, immediately after the delivery of anesthesia, and 1 minute after the delivery of anesthesia|Time of local anesthesia administration, comfort and patient accept…		University of Jazan		ALL	CHILD	NA	50	OTHER_GOV	INTERVENTIONAL	Allocation: RANDOMIZED|Intervention Model: PARALLEL|Masking: QUADRUPLE (PARTICIPANT, CARE_PROVIDER, INVESTIGATOR, OUTCOMES_ASSESSOR)|Primary Purpose: TREATMENT	University Jazan	2024-02-16	2024-05-30	2024-06-30	2024-08-29		2024-08-29	College of Dentistry, Jazan, 45142, Saudi Arabia
NCT06571383	STEP TEENS Weight Maintenance: A Research Study on How Well Semaglutide Helps Teenagers With Excess Body Weight to Lose Weight and Maintain Weight Loss	https://clinicaltrials.gov/study/NCT06571383		RECRUITING	The study is testing how well semaglutide can help adolescents with excess body weight to lose weight and to maintain weight loss. All participants in the study will receive semaglutide as a weekly injection. The study medicine is injected with a thin needle in the stomach, thighs or upper arms. All participants will get semaglutide treatment for a minimum of 3 years.	NO	Obesity	DRUG: Semaglutide	Maintenance of Body Mass Index (BMI) below obesity threshold, Measures as count of participants, From 1.5 years to 3 years	Maintenance of improved Body Mass Index (BMI) category, Measured as count of participants, From 1.5 years to 3 years and end of continued treatment phase (up to 6 years)|Tapering to zero dose, Measured as count of participants, From 1.5 years to 3 years|Time/dose steps before ending dose tapering, Measured in weeks, count of dose steps, From 1.5 years to 3 years|Achieving Body Mass Index (BMI) be…		Novo Nordisk A/S		ALL	CHILD	PHASE4	500	INDUSTRY	INTERVENTIONAL	Allocation: NA|Intervention Model: SINGLE_GROUP|Masking: NONE|Primary Purpose: TREATMENT	NN9536-7752|U1111-1295-4799|2023-508055-40	2024-09-17	2028-11-15	2031-11-15	2024-08-26		2025-08-11	Neighborhood Healthcare, Escondido, California, 92025, United States|Clinical Neuroscience Solution, Orlando, Florida, 32801, United States|TMH Physician Partners Endo, Tallahassee, Florida, 32308, United States|Children's Healthcare Atlanta, Atlanta, Georgia, 30329, United States|Columbus Research Foundation, Columbus, Georgia, 31904, United States|Eastside Bariatric and Gen Surg, Snellville, Ge…
NCT06569615	Efficacy of Extracorporeal Shock Wave Therapy, LASER Therapy and Cryotherapy in Patients Having Sacroiliitis	https://clinicaltrials.gov/study/NCT06569615		RECRUITING	This research aimed to determine the effect of extracorporeal shock wave therapy, LASER therapy and cryotherapy on PPT, Pain and functional disability in patients having Sacroiliitis.	NO	Sacroilitis	OTHER: shock wave therapy|OTHER: LASER Therapy|OTHER: Cryotherapy|OTHER: Exercises	Pain Pressure Threshold (PPT), Pain pressure threshold of muscle tenderness will be measured by using the algometer, 8 Weeks|Pain Intensity, Pain intensity will be measured by using the Visual Analogue Scale (VAS),a linear scale wherein patients indicate their pain intensity on a 10 cm line ranging from 'no pain' to 'worst imaginable pain', 8 Weeks	Functional Disability, Functional disability will be measured by using the Oswestry Disability Index (ODI),a validated 10-item questionnaire evaluating various dimensions of daily living, 8 Weeks		Najran University		MALE	ADULT	NA	60	OTHER	INTERVENTIONAL	Allocation: RANDOMIZED|Intervention Model: PARALLEL|Masking: DOUBLE (PARTICIPANT, OUTCOMES_ASSESSOR)|Primary Purpose: TREATMENT	202406-076-021198-048523	2024-08-27	2025-09-25	2025-09-25	2024-08-26		2025-06-25	Hashim Ahmed, NajrÄn, Najran, 1988, Saudi Arabia
NCT06561386	A Study to Compare the Efficacy of Nivolumab and Relatlimab Plus Chemotherapy vs Pembrolizumab Plus Chemotherapy for Stage IV/Recurrent Non-squamous Non-small Cell Lung Cancer With PD-L1 Expression â‰¥ 1%	https://clinicaltrials.gov/study/NCT06561386	RELATIVITY1093	RECRUITING	The purpose of this study is to compare the efficacy of Nivolumab and Relatlimab in combination with chemotherapy to Pembrolizumab with Chemotherapy in participants with stage IV or recurrent Non-squamous Non-small Cell Lung Cancer with PD-L1 expression â‰¥ 1%	NO	Non-small Cell Lung Cancer	DRUG: Nivolumab|DRUG: Relatlimab|DRUG: Pembrolizumab|DRUG: Carboplatin|DRUG: Pemetrexed|DRUG: Cisplatin	Overall survival (OS) in randomized participants with PD-L1 1% to 49%, Up to 5 years	OS in randomized participants with PD-L1 â‰¥ 1%, Up to 5 years|Progression-free survival (PFS) as assessed by Response Evaluation Criteria in Solid Tumors version 1.1 (RECIST v1.1) per blinded independent central review (BICR), Up to 5 years|Overall response rate (ORR), Up to 5 years|Duration of response (DoR), Up to 5 years|Number of participants with adverse events (AEs), Up to 2.5 years|Number…		Bristol-Myers Squibb		ALL	ADULT, OLDER_ADULT	PHASE3	1000	INDUSTRY	INTERVENTIONAL	Allocation: RANDOMIZED|Intervention Model: PARALLEL|Masking: NONE|Primary Purpose: TREATMENT	CA224-1093|2024-513682-40|U1111-1306-8896	2024-10-07	2030-07-30	2033-11-11	2024-08-20		2025-07-30	Southern Arizona VA Health Care System, Tucson, Arizona, 85723, United States|Local Institution - 0112, Los Angeles, California, 90404, United States|University of California Davis (UC Davis) Comprehensive Cancer Center, Sacramento, California, 95817, United States|San Francisco Oncology Associates, San Francisco, California, 94115, United States|UCLA Hematology/Oncology - Santa Monica, Santa Mon…
NCT06556381	Efficacy of Trans Abdominis Plane Block for Post Cesarean Delivery Analgesia	https://clinicaltrials.gov/study/NCT06556381		RECRUITING	Relief from pain is part of the fundamental human right to health. (1) However, available evidence indicates an increasingly detailed understanding of the pathophysiology of pain and general inadequacy of its treatment.	NO	Analgesia	PROCEDURE: TAP block	Pain Score, NRS, 24 hours			Qassim University		FEMALE	ADULT	NA	100	OTHER	INTERVENTIONAL	Allocation: NON_RANDOMIZED|Intervention Model: PARALLEL|Masking: NONE|Primary Purpose: TREATMENT	607/46/828	2024-04-01	2024-07-30	2024-08-30	2024-08-16		2024-08-16	Qassim University Medical City, Buraidah, Qassim, 51411, Saudi Arabia
NCT06553768	Evaluation of Maralixibat in Pruritus Associated With General Cholestatic Liver Disease (EXPAND)	https://clinicaltrials.gov/study/NCT06553768		RECRUITING	The purpose of this study is to determine whether the investigational treatment (maralixibat) is safe and effective in pediatric and adult participants who have cholestatic liver disease with pruritus that has been refractory to other therapies, and who have no other treatment options.	NO	Cholestatic Liver Disease (Except ALGS, PFIC, PBC and PSC)	DRUG: Maralixibat|OTHER: Placebo	Mean change in the ItchRO(Obs) severity score, ItchRO(Obs) severity score = Itch Reported Outcome Observer assessment severity score; scale between 0 (not itchy at all) and 4 (extremely itchy); the lower the score the better., From baseline to average of week 13 to week 20	Mean change in total sBA (serum bile acid) level, From baseline to average of week 12 and week 20		Mirum Pharmaceuticals, Inc.		ALL	CHILD, ADULT, OLDER_ADULT	PHASE3	90	INDUSTRY	INTERVENTIONAL	Allocation: RANDOMIZED|Intervention Model: PARALLEL|Masking: QUADRUPLE (PARTICIPANT, CARE_PROVIDER, INVESTIGATOR, OUTCOMES_ASSESSOR)|Primary Purpose: TREATMENT	MRX-802|2024-511287-85-00	2024-10-14	2026-10	2027-02	2024-08-14		2025-07-17	Children's Hospital Los Angeles (CHLA), Los Angeles, California, 90027, United States|Stanford Children's Health in Palo Alto, Palo Alto, California, 94304, United States|Lurie Children's Hospital, Chicago, Illinois, 60611, United States|Ochsner Clinic Foundation, New Orleans, Louisiana, 70121, United States|NYU Langone Health, New York, New York, 10016, United States|Mount Sinai Hospital, New Yo…
NCT06545305	Incidence and Risk Factors of Ocular Complications Among Patients With Homocystinuria	https://clinicaltrials.gov/study/NCT06545305		ENROLLING_BY_INVITATION	Background: Cysteine beta-synthase (CBS) deficiency, often known as classic homocystinuria (HCU), is an uncommon inborn mistake in methionine metabolism. Developmental delay, intellectual incapacity, skeletal and vascular symptoms, and ocular abnormalities are possible main clinical characteristics. Objective: This study sought to describe the ocular anomalies that King Fahad Armed Forces Hospita…	NO	Complications	PROCEDURE: Lensectomy and vitrectomy	Autoref reading, Refractory errors, After one year			King Fahad Armed Forces Hospital		ALL	ADULT		6	OTHER_GOV	OBSERVATIONAL	Observational Model: |Time Perspective: p	Optha|King Fahd Armed Forces	2024-01-01	2024-07-01	2024-08-30	2024-08-09		2024-08-13	King Fahad Armed Forces Hospital, Jeddah, 22522, Saudi Arabia
NCT06541743	Efficacy of Regular, Musical and Electric Toothbrushes in Plaque Removal in Children	https://clinicaltrials.gov/study/NCT06541743		COMPLETED	Tooth brushing is essential for maintaining oral hygiene, especially in children, who are at a critical stage for developing lifelong oral health habits. Establishing effective tooth brushing behaviors for school-aged children (6-12 years) is vital for long-term dental health. Consistent and effective tooth brushing is crucial for reducing supragingival plaque, which is key to preventing periodon…	NO	Children, Adult|Plaque	DEVICE: Regular Toothbrush|DEVICE: Musical toothbrush|DEVICE: Electric toothbrush	Plaque Index (Quigley and Hein), Plaque assessments was conducted at baseline (day 0) and on days 15, 30, and 45. Participants were refrain from oral hygiene for 24 hours before each recall visit. During each visit, they were supposed to brush under supervision for two minutes with their assigned toothbrush and toothpaste. Plaque disclosure was achieved using a 5 mL disclosing solution for 15 sec…			Jouf University		ALL	CHILD	NA	111	OTHER	INTERVENTIONAL	Allocation: RANDOMIZED|Intervention Model: PARALLEL|Masking: SINGLE (INVESTIGATOR)|Primary Purpose: PREVENTION	(DGSSR-2023-01-02524)	2024-01-01	2024-03-01	2024-03-01	2024-08-07		2024-08-07	College of Dentistry, Jouf University, Sakaka, Al-Jouf, 75432, Saudi Arabia	Study Protocol, https://cdn.clinicaltrials.gov/large-docs/43/NCT06541743/Prot_000.pdf
NCT06530979	The Effectiveness of a Tailored Nutritional Education Program on Profound Hearing Impairment Adults	https://clinicaltrials.gov/study/NCT06530979		RECRUITING	Literature suggests that profound hearing-impaired people have poor access to health care directly related to communication difficulties. A lack of knowledge regarding health and healthy dietary patterns has been documented. Several associations between chronic diseases such as obesity, CVD, hyperlipidemia etc., and hearing impairments have been established. There is a gap in the literature for s…	NO	Profound Hearing Impairment|Nutrition, Healthy	DEVICE: Tailored nutritional education program utilizing Saudi-sign language supplied by Saudi-sign language interpreter	Nutrition knowledge, General Nutrition Knowlege Questionnaire GNKQ as videos used Saudi Sign language (Multiple-choice questions with a single select multiple choice question)., 3 months|Anthropometric measurements, Anthropometric measurements (e.g., weight and height will be combined to report BMI in kg/m\^2), (Wist and hip circumference will be combined to report Wist/Hip ratio)., 3 months|Body…			King Saud University		ALL	ADULT, OLDER_ADULT	NA	61	OTHER	INTERVENTIONAL	Allocation: RANDOMIZED|Intervention Model: PARALLEL|Masking: SINGLE (PARTICIPANT)|Primary Purpose: HEALTH_SERVICES_RESEARCH	kingSaudU1	2023-06-01	2024-11-30	2025-03-02	2024-07-31		2024-07-31	College of Applied Medical Sciences, Riyadh, 11433, Saudi Arabia
NCT06526195	Trial to Evaluate Safety And Effectiveness of Mechanical Circulatory Support in Patients With Advancing Heart Failure	https://clinicaltrials.gov/study/NCT06526195	TEAM-HF	RECRUITING	The purpose of TEAM-HF IDE clinical trial is to evaluate safety and effectiveness of the HeartMate 3 LVAS compared to guideline directed medical therapy (GDMT) in a population of ambulatory advanced heart failure patients who are not dependent on intravenous inotrope.	NO	Heart Failure|Heart Diseases|Cardiovascular Diseases|Pulmonary Hypertension	DEVICE: CardioMEMS HF System|DEVICE: HeartMate 3 Left Ventricular Assist System|OTHER: Guideline Medical Directed Therapy	Survival at 2 years free of disabling stroke, reoperation to replace the device, or worsening HF requiring listing for urgent heart transplantation or mechanical circulatory support, enrollment into hospice, or dependence on IV inotropes, The powered primary endpoint will be analyzed at 2 years following the Com-Nougue method and will be compared between the HM3 Group (HM3 LVAD) and the Control G…	Freedom from major adverse events (MAE) in the HM3 group, The powered secondary endpoint of freedom from MAE at 1-year will be evaluated in the As-Treated HM3 group against a pre-specified performance goal. Components of MAE consist of the following: * Disabling stroke (Modified Rankin Score â‰¥ 2 at 60 days post-stroke with an increase of at least 1 point compared to the pre-stroke baseline) * N…	Finkelstein-Schoenfeld Win Ratio, The Finkelstein-Schoenfeld Win Ratio will be explored at 5 years as an additional analysis with the following hierarchy: 1. Survival 2. Days alive outside of the hospital 3. Quality of Life assessed with the KCCQ (considered a tie if within 10 points) 4. Functional Capacity (Six-minute walk distance) The Finkelstein-Schoenfeld Win Ratio will be analyzed between t…	Abbott Medical Devices		ALL	ADULT, OLDER_ADULT	NA	850	INDUSTRY	INTERVENTIONAL	Allocation: RANDOMIZED|Intervention Model: PARALLEL|Masking: NONE|Primary Purpose: TREATMENT	ABT- CIP-10521	2024-12-13	2029-09	2032-09	2024-07-29		2025-07-28	Banner-University Medical Center Phoenix, Phoenix, Arizona, 85006, United States|Baptist Health Medical Center, Little Rock, Arkansas, 72205, United States|Sutter Medical Center, Sacramento, California, 95816, United States|Washington Hospital Center, Washington, District of Columbia, 20010, United States|Cleveland Clinic Florida, Weston, Florida, 33331, United States|Piedmont Heart Institute, At…
NCT06524700	Pectopexy Autologous Vs Mesh	https://clinicaltrials.gov/study/NCT06524700		ACTIVE_NOT_RECRUITING	prospective comparative study describing using autologous graft for uterine- vault - cervical suspension vs mesh in treatment of apical prolapse	NO	Uterine Prolapse|Vault Prolapse, Vaginal	PROCEDURE: pectopexy mesh|PROCEDURE: pectopexy autologous	POP-Q, assesment of degree of prolapse correction after surgery, 3 month			Ain Shams Maternity Hospital	Armed forces hospital wadi aldwaser	FEMALE	ADULT	NA	20	OTHER	INTERVENTIONAL	Allocation: RANDOMIZED|Intervention Model: PARALLEL|Masking: NONE|Primary Purpose: TREATMENT	PAGVM	2024-08-01	2025-09-01	2025-10-01	2024-07-29		2024-11-06	Urogynecology Unit, Cairo, Egypt|Armed forces Hospital Wadi Aldwaser, Riyadh, Wadi Aldwaser, Saudi Arabia
NCT06524310	Effects of rTMS on Cognitive Functions and Behavior in Individuals With Autism Spectrum Disorder	https://clinicaltrials.gov/study/NCT06524310		RECRUITING	Autism spectrum disorder (ASD) is a complex neurodevelopmental disorder with core symptoms that include impairments in social communication and restricted and repetitive behaviors, interests, and activities. Social cognition is a broad term used to understand, perceive, and interpret information about others and ourselves in a social context. Impairments in social cognition are often highlighted …	NO	Autism Spectrum Disorder	DEVICE: Stimulation with low frequency rTMS at 1 Hz	Cognitive function, Measure the cognitive function by using Cambridge Neuropsychological Test Automated Battery (CANTAB) spatial working memory task, looking of any Statistical significance changes in this score of cognitive testing by using CANTAB battery in the active rTMS group before and after completion of rTMs sessions and in comparison, with the control group., of intervention and 2 week, …	Psychology and behaviours, Any change in Psychology and behaviours in participants , looking for significant statistical analysis in the score of The Child Behavior Checklist (CBCL) in the active rTMS group before and after completion of rTMs sessions and in comparison, with the control group. The CBCL uses a normative sample to create standard scores+ Percentile scores. These compare the raw sco…		King Saud University		ALL	CHILD	NA	40	OTHER	INTERVENTIONAL	Allocation: RANDOMIZED|Intervention Model: PARALLEL|Masking: SINGLE (OUTCOMES_ASSESSOR)|Primary Purpose: HEALTH_SERVICES_RESEARCH	rTMS_ASD_SA	2023-12-21	2025-11-30	2026-01-31	2024-07-29		2025-03-06	Department of Physiology, Autism Research and Treatment Center (ARTC), King Saud University Medical City (KSUMC)/Collage of Medicine, King Saud University, Riyadh, 12372, Saudi Arabia
NCT06517381	Awareness About Warning Signs of Mental Illness Among Health Profession Students. A Quasi-Experimental Study	https://clinicaltrials.gov/study/NCT06517381		COMPLETED	In Saudi Arabia, there are limited studies addressing mental health literacy, with no studies regarding warning signs of mental illness. Mental health literacy among healthcare professions students as future clinicians decreases stigma and promotes mental health through early detection and management of mental health problems. The current study aimed to evaluate the effectiveness of a digital onl…	NO	Mental Health Wellness 1	OTHER: Digital Online Warning Signs of Mental Illness Literacy Program	Recognizing Warning Signs of Mental Illness, students will be able to identify warning signs of mental illness and understand the significance of early recognition measured byMental Health Literacy Survey About Warning Signs of Mental Illness scoring ranges from 15 to 75, Once the intervention is completed/immediately after the intervention			King Saud Bin Abdulaziz University for Health Sciences		ALL	ADULT	NA	494	OTHER	INTERVENTIONAL	Allocation: NA|Intervention Model: SINGLE_GROUP|Masking: NONE|Primary Purpose: OTHER	H-01-R-005	2024-02-01	2024-07-11	2024-07-11	2024-07-24		2024-07-25	King Abdullah International Medical Research Center, Riyadh, 11481, Saudi Arabia|King Saud bin Abdulaziz University for health sciences, Riyadh, 11481, Saudi Arabia
NCT06513247	Screening Program for Type 1 Diabetes in a High-Risk Population	https://clinicaltrials.gov/study/NCT06513247		RECRUITING	Type 1 diabetes mellitus (T1D) is a growing public health concern in Saudi Arabia, ranking ninth globally in T1D incidence and tenth in T1D prevalence in children, and the rates are expected to rise and incur greater healthcare costs. Genetic and immunological factors are believed to play a significant role in disease development, and recent clinical trials have shown promise in delaying or preve…	NO	Type 1 Diabetes	DIAGNOSTIC_TEST: screening for Islet autoantibody|DIAGNOSTIC_TEST: HLA phenotype and genetic risk score	prevalence of stage I, II and III T1D in screened participants., 6 months|Rates of screening refusal., measured as number of participants that they refused to be screened., 6 months	Rate of completed screened cases, measured as number of participants who complete the screening., 12 months|Adverse events associated with the screening process, 6 months|Estimated costs for T1D screening per participant., 5 years|Estimated costs for DKA, 5 years|Parental anxiety from T1D screening, measured by the generalized anxiety disorder -7 scale (GAD-7), 1 year|Glycemic changes among posit…		King Saud University	Sanofi	ALL	CHILD, ADULT		1300	OTHER	OBSERVATIONAL	Observational Model: |Time Perspective: p	NICS-2024-04-04	2024-05-26	2025-05	2029-05	2024-07-22		2024-07-22	The University Diabetes Centre at King Saud University Medial CIty, Riyadh, Saudi Arabia
NCT06503029	Evaluate Cytotoxicity, Leaching, and Structural Conformation of Clear Aligners	https://clinicaltrials.gov/study/NCT06503029		NOT_YET_RECRUITING	The aim is to evaluate clear aligners' cytotoxicity, leaching, and structural properties and compare them with four cleaning tools. The null hypothesis is the cleansers have no impact on the properties tested.	NO	Malocclusion|Cytotoxicity	DEVICE: Invisalign Cleaning Crystals|DEVICE: Fittey Dent Cleaning Tablet|DRUG: Listeren Mouthwash|DEVICE: Toothbrush and Water	Cytotoxicity, Aligners from each of the four groups will be submerged in normal saline for a month at 37Â°C to conduct a cytotoxicity assessment. Following that, the solutions were diluted to three distinct concentrations (5%, 10%, and 20% volume/volume). After 48 hours of seeding in 96-well microplates, gingival fibroblasts were exposed to the solution, and the medium will be changed to an MTT s…			Riyadh Elm University		ALL	ADULT	PHASE4	84	OTHER	INTERVENTIONAL	Allocation: RANDOMIZED|Intervention Model: PARALLEL|Masking: DOUBLE (INVESTIGATOR, OUTCOMES_ASSESSOR)|Primary Purpose: PREVENTION	FPGRP/2024/823/1114	2024-07-15	2025-01-25	2025-03-05	2024-07-16		2024-07-16	Riyadh Elm University, Riyadh, 12611, Saudi Arabia
NCT06468228	A Study to Assess Disease Activity and Safety of Lutikizumab in Adult and Adolescent Participants With Moderate to Severe Hidradenitis Suppurativa	https://clinicaltrials.gov/study/NCT06468228	Intrepid	RECRUITING	Hidradenitis suppurativa (HS) is a chronic and often painful inflammatory skin disease which includes the forming of lumps, abscesses and scars in areas of the skin such as under the breasts, under armpits, inner thighs, groin and buttocks. This study will compare lutikizumab versus placebo for the treatment of adult and adolescent participants with the signs and symptoms of moderate to severe HS…	NO	Hidradenitis Suppurativa	DRUG: Lutikizumab|DRUG: Placebo	Percentage of Participants Achieving Hidradenitis Suppurative Clinical Response (HiSCR) 75, HiSCR 75 is defined as at least a 75% reduction from baseline in the total abscess and inflammatory nodule (AN) count, with no increase in abscess count and no increase in draining fistula count relative to baseline., At Week 16|Number of Participants with Adverse Events (AEs), An AE is defined as any unto…	Percentage of Participants Achieving Numeric Rating Scale (NRS) 30 among Participants with Baseline NRS >=3, NRS 30 is defined as at least a 30% reduction and at least 1-unit reduction from Baseline in worst skin pain (maximal daily pain), as assessed by the Patient's Global Assessment (PGA) of Skin Pain., At Week 8|Change from Baseline in Dermatology Life Quality Index (DLQI) among participants …		AbbVie		ALL	CHILD, ADULT, OLDER_ADULT	PHASE3	1280	INDUSTRY	INTERVENTIONAL	Allocation: RANDOMIZED|Intervention Model: PARALLEL|Masking: TRIPLE (PARTICIPANT, CARE_PROVIDER, INVESTIGATOR)|Primary Purpose: TREATMENT	M20-465|2024-510730-40-00	2024-06-27	2026-12	2026-12	2024-06-21		2025-08-07	Cahaba Dermatology & Skin Health Center /ID# 263795, Birmingham, Alabama, 35244, United States|Medical Dermatology Specialists /ID# 263394, Phoenix, Arizona, 85006, United States|Dermatology Trial Associates /ID# 264587, Bryant, Arkansas, 72022, United States|Arkansas Research Trials /ID# 263901, North Little Rock, Arkansas, 72217, United States|Private Practice - Dr. Tooraj Raoof /ID# 263756, En…
NCT06467357	Phase 3 Study of T-DXd and Rilvegostomig Versus SoC in Advanced HER2-expressing Biliary Tract Cancer	https://clinicaltrials.gov/study/NCT06467357	DESTINY-BTC01	RECRUITING	The purpose of this study is to measure the efficacy and safety of T-DXd with rilvegostomig or T-DXd monotherapy compared with gemcitabine plus cisplatin and durvalumab in patients with advanced treatment naÃ¯ve HER2-expressing BTC.	NO	Biliary Tract Cancer	DRUG: Gemcitabine|DRUG: Cisplatin|DRUG: Durvalumab|DRUG: Trastuzumab deruxtecan|DRUG: Rilvegostomig|DIAGNOSTIC_TEST: Agilent HercepTestâ„¢ mAb pharmDx|DIAGNOSTIC_TEST: Ventana PD-L1 SP263 assay	Safety Run In: To evaluate the safety and tolerability of T-DXd with rilvegostomig, Safety and tolerability will be evaluated by the proportion of treated patients with occurrence of AEs, SAEs and AESIs, as assessed by CTCAE v5.0., Until all patients have completed at least 1 full Cycle (each cycle is 21 days)|Randomized Portion: To evaluate the efficacy of T-DXd with rilvegostomig vs Standard of…	To evaluate the efficacy of T-DXd with rilvegostomig vs Standard of Care in terms of Overall Survival in the FAS (HER2 IHC 3+/2+) population, Overall Survival (OS) in FAS (HER2 IHC 3+/2+) population. OS definition as above., From date of randomization until the date of death from any cause (estimated to be assessed up to 50 months after first subject randomized)|To evaluate the efficacy of T-DXd …		AstraZeneca		ALL	ADULT, OLDER_ADULT	PHASE3	620	INDUSTRY	INTERVENTIONAL	Allocation: RANDOMIZED|Intervention Model: PARALLEL|Masking: NONE|Primary Purpose: TREATMENT	D781PC00001|2023-508057-19-00	2024-08-12	2028-06-12	2029-05-16	2024-06-21		2025-07-24	Research Site, Scottsdale, Arizona, 85259, United States|Research Site, Tucson, Arizona, 85704, United States|Research Site, Tucson, Arizona, 85719, United States|Research Site, Fullerton, California, 92835, United States|Research Site, La Jolla, California, 92093, United States|Research Site, Los Alamitos, California, 90720, United States|Research Site, Los Angeles, California, 90017, United Sta…
NCT06464484	The Effects Of Probiotics On Stress Among Healthy Adults From Umm Al-Qura University At Makkah	https://clinicaltrials.gov/study/NCT06464484		COMPLETED	The goal of this clinical trial is to study the effects of probiotic supplementation on stress levels and bowel habits in healthy Saudi adults for both males and females. The main questions it aims to answer are: Does probiotic supplementation decrease stress levels? Does probiotic supplementation improve bowel habits? Researchers compared between the intervention group receiving probiotic supple…	NO	Stress|Constipation|Anthropometry|Bowel Disease	DIETARY_SUPPLEMENT: Probiotics (Lactobacillus rhamnosus GG (ATCC 53103)	Stress, Perceived stress scale (PSS) was used in both English and Arabic versionsndividual scores on the PSS can range from 0 to 40 with higher scores indicating higher perceived stress. Scores ranging from 0-13 would be considered low stress. Scores ranging from 14-26 would be considered moderate stress. Scores ranging from 27-40 would be considered high perceived stress., Post intervention at 3…			Umm Al-Qura University		ALL	ADULT	NA	85	OTHER	INTERVENTIONAL	Allocation: RANDOMIZED|Intervention Model: PARALLEL|Masking: NONE|Primary Purpose: TREATMENT	HAPO-02-K-012-2023-01-1414	2023-01-26	2024-03-31	2024-04-30	2024-06-18		2024-06-20	Umm Al-Qura University, Mecca, 21955, Saudi Arabia
NCT06449300	Effects of Different Volumes of Resistance Training	https://clinicaltrials.gov/study/NCT06449300		COMPLETED	This study explores the effects of varying volumes of resistance training on body composition, strength, peak power, and muscle thickness in untrained women over eight weeks. A randomized controlled trial involving 45 female college students assessed the outcomes across three groups: low-volume training (LVT) with three weekly sessions, moderate-volume training (MVT) with four weekly sessions, an…	NO	Healthy	OTHER: Resistance exercise-LVT|OTHER: Resistance exercise-MVT|OTHER: Resistance exercise-HVT	Body height measurements, A stadiometer is attached to the wall. It has a sliding horizontal headpiece that's adjusted to rest on top of your head. The measurement of height will be conducted using a Mesilife portable stadiometer., at baseline and end of 8 week|Anthropometric measurements, Bio-impedance body composition analysis system, at baseline and end of 8 week|Muscle thickness measurements,…			Princess Nourah Bint Abdulrahman University	KÄ±rÄ±kkale University	ALL	ADULT, OLDER_ADULT	NA	15	OTHER	INTERVENTIONAL	Allocation: RANDOMIZED|Intervention Model: PARALLEL|Masking: SINGLE (INVESTIGATOR)|Primary Purpose: TREATMENT	2021.11.07	2021-11-11	2023-12-11	2024-01-11	2024-06-10		2024-06-14	Princess Nourah bint Abdulrahman University, Riyadh, 11671, Saudi Arabia
NCT06448507	Comparison of a Needle-free Local Anesthetic Technique With Traditional Syringe [ Needle Syringe] Technique for the Restoration of Primary Molars and Permanent Molars	https://clinicaltrials.gov/study/NCT06448507		COMPLETED	The goal of this clinical trial is to compare the effectiveness of needle free system and dental needle system \[Traditional syringe system\] for restoration of Primary and young permanent teeth. The main questions it aims to answer are: 1. To evaluate pain perception for restoration of primary and young permanent tooth with a needle free system in a pediatric population. 2. To evaluate pain perc…	NO	Child Behaviour	DEVICE: INJEX [Needle less anesthesia]|DEVICE: Syringe Needle [ Traditional technique]	Comfort and Patient acceptance of the needle less anesthesia technique and traditional/ syringe needle in children, FLACC assessment. FLACC gives an observational pain scale during the delivery of anesthesia, during and immediately after the delivery of anesthesia|Comfort and Patient acceptance of the needle less anesthesia technique and traditional/needle syringe in children, Wong Baker Scale. U…	Comfort and Patient acceptance of the needle less anesthesia technique and traditional/needle syringe in children, FBRS, before the delivery of anesthesia, during the delivery of anesthesia and after the delivery of anesthesia|Comfort and Patient acceptance of the needle less anesthesia technique and traditional/needle syringe in children, Pulse rate, Before the delivery of anesthesia, immediatel…		University of Jazan		ALL	CHILD	NA	50	OTHER_GOV	INTERVENTIONAL	Allocation: RANDOMIZED|Intervention Model: PARALLEL|Masking: QUADRUPLE (PARTICIPANT, CARE_PROVIDER, INVESTIGATOR, OUTCOMES_ASSESSOR)|Primary Purpose: TREATMENT	Jazan University	2024-01-16	2024-03-30	2024-04-30	2024-06-07		2024-08-29	College of Dentistry, Jazan, 45142, Saudi Arabia
NCT06447571	Trunk Rehabilitation Compared to Core Stability in Patients With Multiple Sclerosis	https://clinicaltrials.gov/study/NCT06447571		ACTIVE_NOT_RECRUITING	BACKGROUND Balance, gait, community mobility, and risk of falls are often associated with trunk impairment among people with Multiple Sclerosis (PwMS). Consequently, there is a pressing need for interventions addressing these concerns and exploring the potential effects of trunk rehabilitation. LONG-TERM GOAL Offering guidance for effective plan selection, potentially included in rehabilitation g…	NO	Multiple Sclerosis|Trunk|Physical Therapy	OTHER: Trunk Rehabilitation|OTHER: Core Stability	Trunk Impairment Scale (TIS), evaluates motor impairment of the trunk by assessing static and dynamic sitting balance and coordination of trunk movement. The total scores range between 0 for a minimal performance to 23 for a maximum performance., Baseline, 6 weeks, 1 month follow up.	Berg Balance Scale (BBS), standardized assessment tool utilized to objectively evaluate an individual's ability to maintain balance during specific tasks. The total scores range between 0 for a minimal performance to 56 for a maximum performance., Baseline, 6 weeks, 1 month follow up.|Timed Up and Go (TUG), used to evaluate functional mobility., Baseline, 6 weeks, 1 month follow up.|Modified Fall…		King Abdulaziz University		ALL	ADULT	NA	40	OTHER	INTERVENTIONAL	Allocation: RANDOMIZED|Intervention Model: PARALLEL|Masking: SINGLE (OUTCOMES_ASSESSOR)|Primary Purpose: TREATMENT	Trunk Rehabilitation in MS	2023-10-01	2024-06-01	2024-12	2024-06-07		2024-06-07	King Abdulaziz University, Jeddah, 21589, Saudi Arabia
NCT06446375	FIFA 11+ Kids Training Protocol and Physical Performance	https://clinicaltrials.gov/study/NCT06446375		COMPLETED	This study evaluates the FIFA 11+ Kids Training Protocol, specifically its application to young female volleyball players. It compares it against standard warm-up routines in terms of enhancing motor skills and physical performance. The research anticipates that the FIFA 11+ principles will yield positive outcomes when integrated with existing knowledge of volleyball performance metrics. The stud…	NO	Athlete|Healthy	OTHER: exercise|OTHER: Regular daily activity	Peak power and jump height measurement, Countermovement Jump (CMJ) values of all participants will be measured. Peak muscle power measures in watts (W) using portable force platform system (peak power2.0, USA). The measurement frequency of the device was set to 500 Hz. Participants will undrergo a 10-minute warm-up program before completing a CMJ. Participants will be asked to begin a downward mo…			Princess Nourah Bint Abdulrahman University	Namik Kemal University	FEMALE	CHILD	NA	39	OTHER	INTERVENTIONAL	Allocation: RANDOMIZED|Intervention Model: PARALLEL|Masking: NONE|Primary Purpose: TREATMENT	2023.48.03.07	2023-08-10	2023-12-30	2023-12-30	2024-06-06		2024-06-10	Monira Aldhahi, Riyadh, 12341, Saudi Arabia
NCT06444698	The Effect of Quinoa on Strength, VO2max and Athletic Performance	https://clinicaltrials.gov/study/NCT06444698		COMPLETED	Background: Proper nutrition is essential for sports performance. Quinoa is a gluten-free grain rich in macronutrients such as protein, polysaccharides, and fatty acids and consists of many phytochemicals such as carotenoids, flavonoids, saponins, fiber, vitamins, and minerals. Phytochemicals in quinoa act as antioxidant and anti-inflammatory. This will protect against several oxidative stress re…	NO	Sports Nutrition	DIETARY_SUPPLEMENT: cookies that contain 50 grams of quinoa|DIETARY_SUPPLEMENT: cookies without quinoa	strength of the biceps and triceps by Hand held dynameter, base line measurement and post test after 4 weeks of intervention|Maximum oxygen uptake capacity (Vo2max) assessed by Queen's College Step Test (QCT), base line measurement and post test after 4 weeks of intervention|standing long jump test, base line measurement and post test after 4 weeks of intervention|Ball throw test, base line measu…			Imam Abdulrahman Bin Faisal University		MALE	CHILD, ADULT	NA	32	OTHER	INTERVENTIONAL	Allocation: NA|Intervention Model: PARALLEL|Masking: QUADRUPLE (PARTICIPANT, CARE_PROVIDER, INVESTIGATOR, OUTCOMES_ASSESSOR)|Primary Purpose: TREATMENT	IRB-PGS-2023-03-340	2024-07-25	2024-09-25	2024-10-10	2024-06-05		2025-02-24	Imam abdulrahman bin faisal university, Dammam, 34521, Saudi Arabia
NCT06430242	Tele-rehabilitation in Knee Osteo Arthritis	https://clinicaltrials.gov/study/NCT06430242		COMPLETED	Osteoarthritis (OA) is the most common degenerative joint disease with an inflammatory component that starts from the matrix of the articular cartilage. Females are affected more than males and they have marked locomotor disabilities. Moreover, OA patients suffer from a range of extra-articular symptoms which also leads to functional impairment and disability such as fatigue, depression, anxiety,…	NO	Knee Osteoarthritis	DEVICE: Tele rehabilitation|OTHER: Exercise	Pain intensity, Which was measured by 10 cm visual analogue scale, Baseline|Pain intensity, Which was measured by 10 cm visual analogue scale, 2 months|Pain intensity, Which was measured by 10 cm visual analogue scale, After 6 months	Functional disability, Which was measured by WOMAC questionnaire, Baseline|Functional disability, Which was measured by WOMAC questionnaire, 2 months|Functional disability, Which was measured by WOMAC questionnaire, 6 months|Gait velocity, Which was measured in meters/ second, Baseline|Gait velocity, Which was measured in meters/ second, 2 months|Gait velocity, Which was measured in meters/ secon…		Prince Sattam Bin Abdulaziz University		FEMALE	ADULT, OLDER_ADULT	NA	56	OTHER	INTERVENTIONAL	Allocation: RANDOMIZED|Intervention Model: PARALLEL|Masking: DOUBLE (PARTICIPANT, OUTCOMES_ASSESSOR)|Primary Purpose: TREATMENT	RHPT-01	2023-10-01	2024-04-20	2024-04-20	2024-05-28		2024-05-28	Gopal Nambi, Al Kharj, Riyadh, 11942, Saudi Arabia
NCT06428071	Decompression Versus Heat and Decompression in Knee OA	https://clinicaltrials.gov/study/NCT06428071		COMPLETED	a randomized controlled trial tends to compare the effects of adding superficial heating during the application of knee decompression session to the results of decompression alone without heating.	NO	Knee Osteoarthritis	OTHER: standard physical therapy|OTHER: knee Decompression|OTHER: hot pack	pain intensity, Visual Analog Scale (VAS) will be used to assess pain. This scale is proved to be valid and reliable mean of assessing pain. The patient's pain intensity is represented by a point between the extremes of "no pain at all" and "worst pain imaginable." The outcomes range between no pain to sever pain according to the distance in mm measured from the 0 point of the horizontal line., a…			University of Hail		ALL	ADULT	NA	75	OTHER	INTERVENTIONAL	Allocation: RANDOMIZED|Intervention Model: PARALLEL|Masking: DOUBLE (INVESTIGATOR, OUTCOMES_ASSESSOR)|Primary Purpose: TREATMENT	H-2024-265	2024-06-15	2024-12-30	2024-12-30	2024-05-24		2025-01-07	Hisham Hussein, Hail, 3994, Saudi Arabia
NCT06424288	A Study to Test Whether Vicadrostat in Combination With Empagliflozin Helps People With Heart Failure	https://clinicaltrials.gov/study/NCT06424288		RECRUITING	This study is open to adults aged 18 or above legal age with heart failure. People can join the study if they have heart failure symptoms and a left ventricular ejection fraction (LVEF) of 40% or more. The purpose of this study is to find out whether vicadrostat (BI 690517) in combination with empagliflozin helps people with heart failure. Participants are put into 2 groups by chance. Every parti…	NO	Heart Failure	DRUG: vicadrostat|DRUG: Empagliflozin|DRUG: Placebo	Time to first event of Cardiovascular (CV) death, hospitalisation for heart failure (HHF) or urgent heart failure (HF) visit, up to 42 months	Key secondary endpoint: Time to first event of CV death or HHF, up to 42 months|Key secondary endpoint: Occurrence of HHFs (first and recurrent), up to 42 months|Key secondary endpoint: Absolute change from baseline in Kansas City Cardiomyopathy Questionnaire Total Symptom Score (KCCQ-TSS) at Week 32, The Kansas City Cardiomyopathy Questionnaire is a patient-reported outcome instrument for use in…		Boehringer Ingelheim		ALL	ADULT, OLDER_ADULT	PHASE3	6000	INDUSTRY	INTERVENTIONAL	Allocation: RANDOMIZED|Intervention Model: PARALLEL|Masking: TRIPLE (PARTICIPANT, CARE_PROVIDER, INVESTIGATOR)|Primary Purpose: TREATMENT	1378-0020|2023-509706-30-00|U1111-1302-4422	2024-06-17	2028-05-22	2028-05-22	2024-05-22		2025-07-28	Pinnacle Research Group, LLC, Anniston, Alabama, 36207, United States|Diagnostic and Medical Clinic, Mobile, Alabama, 36604, United States|Mobile Heart Specialists, PC, Mobile, Alabama, 36608, United States|Velocity Clinical Research-Chula Vista-67286, Chula Vista, California, 91911, United States|University of California Irvine, Orange, California, 92868, United States|North America Research Ins…
nd|Lowickie Cardiology Center	Lowicz	99-400	Poland|Velocity Lublin	Lublin	20-362	Poland|Zanamed Medical Clinic Sp. z o.o.	Lublin	20-601	Poland|Medeusz-Plus	Olsztyn	10 165	Poland|Medicome Sp. z o.o.	Oswiecim	32-600	Poland|NZOZ HEUREKA	Piaseczno	Piaseczno	05-500	Poland|Non-Public Outpatient Clinic Neuro-Kard Ilkowski & Partners	Poznan	61-853	Poland|Aka-Med Centrum Sp. z o.o. S.K.	Ruda Slaska	41-710	Poland|MEDYK Medical Center	Rzeszow	35-055	Poland|Lukmed Lukasz Wozniak	Siedlce	08-110	Poland|Velocity Skierniewice Sp. z o.o	Skierniewice	96-100	Poland|RCMed- Regionalne Centrum Medyczne	Sochaczew	96-500	Poland|NZOZ Procordis	Cardiology Research Center of Sopot	Sopot	81-717	Poland|Velocity Staszow	Staszow	28-200	Poland|FutureMeds Sp. z o.o.	Warsaw	00-215	Poland|Balsammedica Sp. z o. o.	Warszawa	01-249
NCT06423534	Empowering New Mothers: Exploring the Effect of Breastfeeding Health Educational Program on Practices and Feeding Self-Efficacy of Primigravida in Saudi Arabia	https://clinicaltrials.gov/study/NCT06423534		RECRUITING	Being pregnant causes a mother and her child to form a maternal tie, and the birth of the child fills the mother with an immense amount of love and happiness. Breastfeeding is how a mother and infant make their initial touch. Breastfeeding is a mother's priceless gift to her infant and nature's own method of nurturing a baby.	NO	Primigravida Women	BEHAVIORAL: Breastfeeding Health Educational Program	A preformatted structured questionnaire, It was developed by Tella et al. (2016) and comprised 12 questions that were assessed in various areas under various breastfeeding techniques practice., 3 months|Self-Efficacy Scale - Short-Form (BSES-SF), It was adopted (Dennis, 2003) that assess maternal self-efficacy for breastfeeding throughout all stages of the study. The BSES-SF is a Likert scale wit…			Alexandria University		FEMALE	CHILD, ADULT	NA	70	OTHER	INTERVENTIONAL	Allocation: RANDOMIZED|Intervention Model: PARALLEL|Masking: SINGLE (PARTICIPANT)|Primary Purpose: SUPPORTIVE_CARE	H-2024-126	2024-03-20	2024-07-15	2024-08-10	2024-05-21		2024-05-21	Faculty of Nursing, Hail university, Hail, Saudi Arabia
NCT06420648	Controlled Active Motion vs Early Passive Mobilization for Flexor Tendons Repair	https://clinicaltrials.gov/study/NCT06420648		RECRUITING	a randomized controlled trial tends to compare 2 rehabilitation approaches - early passive mobilization (EPM) and controlled active motion (CAM) - that are commonly used in the treatment of post-surgical flexor tendon repair of the hand	NO	Flexor Tendon Rupture	OTHER: Early passive mobilization|OTHER: Controlled active motion	Total active motion (TAM), Active range of motion in proximal interphalangeal joint (PIP) and the distal interphalangeal joint (DIP) of the injured digits will be measured by manual hand goniometry. Outcome will be expressed by Strickland formula. TAM (%) = (Active flexion of PIP+DIP) - Extension Lag of both joints/175Ã— 100 This formula can determine the percentage of recovery of TAM. The result…			University of Hail		ALL	ADULT	NA	50	OTHER	INTERVENTIONAL	Allocation: RANDOMIZED|Intervention Model: PARALLEL|Masking: TRIPLE (PARTICIPANT, INVESTIGATOR, OUTCOMES_ASSESSOR)|Primary Purpose: TREATMENT	H-2024- 366	2024-06-04	2024-10-30	2024-12-30	2024-05-20		2024-06-06	Hail University Poly Clinic, Hail, 2442, Saudi Arabia|Hisham Hussein, Hail, 3994, Saudi Arabia
NCT06420011	FAITH - Factor XA Inhibitor-Related InTracranial Haemorrhage	https://clinicaltrials.gov/study/NCT06420011	FAITH	COMPLETED	FAITH study is a multicentre retrospective analysis study that aims to understand the burden of ICH related to FXa inhibitors and the current treatment approaches in country/countries where specific reversal agents are not available yet. The results of this analysis will improve our understanding of FXa inhibitor-related ICH, its socioeconomic impact and factors associated with negative outcomes …	NO	InTracranial Haemorrhage		Patient characteristics, Age of the patients at the time of hospital admission (years) is recorded on Index day within 24 hours of hospitalization, Index day (Date of hospitalization) to 24hours|Patient Characteristics, Race (Middle Eastern, Asian, other) of the eligible patients is collected, Index day (Date of hospitalization) to 24hours|Sociodemographic Characteristics of eligible patients, So…	Time from symptoms onset to hospital admission, Time between the onset of the bleeding symptoms to admission of patient in hospital in hours., Baseline (which is the date of hospitalization i.e. Index date) to a maximum of 24 hours|Time from Hospital admission to time taken to do Imaging scan, Time between patient hospital admission to the performing of Imaging scan in minutes, less than 1 hour, …		AstraZeneca		ALL	ADULT, OLDER_ADULT		123	INDUSTRY	OBSERVATIONAL	Observational Model: |Time Perspective: p	D9603R00022	2024-07-08	2024-11-01	2024-11-01	2024-05-17		2025-01-22	Research Site, Buenos Aires, Argentina|Research Site, Joinville, Brazil|Research Site, Porto Alegre, Brazil|Research Site, Bogota, Colombia|Research Site, Ciudad de Mexico, Mexico|Research Site, Doha, Qatar|Research Site, Mekkah, Saudi Arabia|Research Site, Riyadh, Saudi Arabia|Research Site, Abu Dhabi, United Arab Emirates|Research Site, Al Ain, United Arab Emirates
NCT06417138	Comparative Effectiveness of Different Drugs Used to trâ‚¬at Patients in Rheumatoid Arthritis Saudi Database (RASD)"	https://clinicaltrials.gov/study/NCT06417138		RECRUITING	Comparative effectiveness of different drugs used to treat patients in Rheumatoid Arthritis Saudi database (RASD) The goal of this observational study is to compare the effectiveness of different biological Disease Modifying Antirheumatic Drugs (bDMARDs) and targeted synthetic (tsDMARDs) using Disease Activity Score - 28 joints - C-Reactive Protien (DAS-28-CRP) and Clinical Disease Activity Index…	NO	Rheumatoid Arthritis RA	OTHER: biological and targeted synthetic disease modifying anti rheumatic drugs (bDMARDs) and (tsDMARDs)	To compare the effectiveness of different biological Disease Modifying Antirheumatic Drugs (bDMARDs) and targeted synthetic (tsDMARDs), using Disease Activity Score for 28 joints with C-Reactive Protein (DAS-28-CRP) (Remission \<1.6, Low Disease Activity\<2.4, Moderate Disease Activity\<3.7, High Disease Activity \>3.7), "through study completion, an average of 1 year"|To compare the effectivenes…	Drug survival rate, The time that a specific drug has been used by the patient., "through study completion, an average of 1 year"		Umm Al-Qura University		ALL	ADULT, OLDER_ADULT		800	OTHER	OBSERVATIONAL	Observational Model: |Time Perspective: p	2023-0-225	2023-12-15	2025-02-15	2025-03-15	2024-05-16		2024-06-11	International medical center, Jeddah, Makkah, 21451, Saudi Arabia
NCT06416202	Closed Loop Pumps vs. Traditional Open Loop Pumps in Managing Blood Glucose Levels in T1DM Patients Fasting in Ramadan.	https://clinicaltrials.gov/study/NCT06416202	HybridRam	ACTIVE_NOT_RECRUITING	Our proposed study aims to build upon the existing findings by conducting a first-of-its-kind randomized controlled trial (RCT) that directly compares Advanced Hybrid Closed Loop (AHCL) and open-loop insulin delivery (OLID) systems during Ramadan. This comparison is crucial for understanding the nuanced benefits and potential limitations of each system in the context of Ramadan fasting, a topic n…	NO	Insulin Pump Therapy	DEVICE: Advanced hybrid closed loop insulin pump|OTHER: Open Loop Insulin Delivery system	Time in Range difference between AHCL and OLID during the 30 days of the month of Ramadan, Time in range on CGM (70-180mg/dL), 30 days (the month of Ramadan)			King Fahad Medical City		ALL	CHILD, ADULT, OLDER_ADULT	NA	75	OTHER_GOV	INTERVENTIONAL	Allocation: RANDOMIZED|Intervention Model: PARALLEL|Masking: NONE|Primary Purpose: TREATMENT	IRB00010471|FWA00018774	2024-02-01	2024-03-11	2025-03-29	2024-05-16		2024-08-14	King Fahad Medical City, Riyadh, Riyadh Province, 11525, Saudi Arabia
NCT06415695	Evaluating the Feasibility of a Dietary Weight Loss Program to Overcome Obesity and Its Comorbidity Among Arab Populations	https://clinicaltrials.gov/study/NCT06415695		COMPLETED	This study aims to develop and test a culturally tailored online weight loss program for the Saudi population. Building upon the success of a previous program in the United States, the research team will adapt educational materials and conduct a pilot study to assess the feasibility and initial outcomes of the program among Arab participants. The study seeks to answer questions about the program'…	NO	Overweight and Obesity	BEHAVIORAL: Education sessions	Program feasibility and acceptability, Participants' views on the program's feasibility and acceptability will be gauged through structured surveys or interviews at the intervention's end. We'll employ two surveys: Feasibility Survey: this survey developed based on a previous study, examines various aspects like personal gain, program content, and engagement. Participants rate questions on a 1-5 …	Weight Loss, Change in body weight from baseline to three months., 3 months		Asma Yahya	King Abdullah Medical City	ALL	ADULT, OLDER_ADULT	NA	20	OTHER	INTERVENTIONAL	Allocation: NA|Intervention Model: SINGLE_GROUP|Masking: NONE|Primary Purpose: OTHER	IRB23-0344	2024-06-23	2024-10-07	2024-10-07	2024-05-16		2024-12-06	King Abdullah Medical City (KAMC), Makkah, 22555, Saudi Arabia
NCT06405854	Coordination-based Exercise Intervention in Preschool Children	https://clinicaltrials.gov/study/NCT06405854		COMPLETED	This study intended to assess the impact of coordination-based exercise interventions on physical fitness, motor competence, and executive function among preschoolers aged 4 to 6 years.	NO	Motor Skills|Balance|Fitness|Preschool	OTHER: Exercise	Motor competence, Motor competence will be assessed through the Body Coordination Test for Children (KTK). The Body Coordination Test for Children (KTK)+ test battery, supported by a hand-eye coordination task, will be used to assess the children's motor competence and it measures general gross motor coordination The Body Coordination Test for Children (KTK) test items include backward balancing …			Princess Nourah Bint Abdulrahman University	Namik Kemal University|Istanbul AydÄ±n University|BandÄ±rma Onyedi EylÃ¼l University	ALL	CHILD	NA	44	OTHER	INTERVENTIONAL	Allocation: RANDOMIZED|Intervention Model: PARALLEL|Masking: SINGLE (PARTICIPANT)|Primary Purpose: TREATMENT	2022.198.10.22	2022-09-12	2022-10-28	2023-01-10	2024-05-09		2024-06-03	Monira Aldhahi, Riyadh, 12341, Saudi Arabia
NCT06404619	Impact of mHealth Implementation Program on Improving Nursing Students' Lifestyle	https://clinicaltrials.gov/study/NCT06404619	mHealth	COMPLETED	Healthy lifestyles are crucial for preventing chronic diseases. This study evaluated the effectiveness of mHealth intervention program in adopting healthy lifestyles.	NO	Healthy Lifestyle	BEHAVIORAL: Education program	Physical activity time and levels of participants as assessed by Global/International Physical Activity Questionnaire (GPAQ/IPAQ)., The total weekly time spent on physical activity and the time spent in each domain (work, transportation, and recreational time) are determined by multiplying the number of days per week in each category by the average daily duration. Minutes per week in each categor…	The weight in kilograms and height in meters will be combined to report the body mass index (BMI) in kg/m2., Participants are categorized according to the BMI according to WHO into: * Underweight (BMI \< 18.5 kg/m2) * Normal weight (BMI = 18.5 - 24.9 kg/m2) * Overweight (BMI = 25 - 29.9 kg/m2) * Obese (BMI â‰¥ 30 kg/m2), Assessed just before and immediately after the intervention|Blood Pressure L…		Princess Nourah Bint Abdulrahman University		ALL	ADULT	NA	220	OTHER	INTERVENTIONAL	Allocation: RANDOMIZED|Intervention Model: PARALLEL|Masking: NONE|Primary Purpose: OTHER	PNURSP2024R447	2023-08-01	2023-12-31	2023-12-31	2024-05-08		2024-05-08	College of Nursing Princess Nourah bint Abdulrahman University, Riyadh, Saudi Arabia
NCT06398119	Effect of Visuomotor Training Using Pablo System on Hand Function in Children With Hemiplegic Cerebral Palsy	https://clinicaltrials.gov/study/NCT06398119		COMPLETED	The aim of this study was to investigate the efficacy of Virtual reality on hand function in Saudi children with hemiplegic cerebral palsy.	NO	Cerebral Palsy	OTHER: Traditional Treatment Program|OTHER: Virtual Reality Program	Change from baseline spasticity degrees at 3 months, Using the Modified Ashworth Scale, the degree of upper limb spasticity was assessed. Based on the degree of muscle resistance felt by the therapist in response to a passive stretch of a joint, this sixfold scale goes from 0 (no spasticity) to 4 (fixed muscle contracture). In this study, the wrist flexor, elbow flexor, and shoulder adductor were…			Umm Al-Qura University	University of Hail	ALL	CHILD	NA	40	OTHER	INTERVENTIONAL	Allocation: RANDOMIZED|Intervention Model: FACTORIAL|Masking: DOUBLE (INVESTIGATOR, OUTCOMES_ASSESSOR)|Primary Purpose: TREATMENT	Hail University	2024-01-10	2024-03-30	2024-04-08	2024-05-03		2024-05-03	Maternity and Children Hospital, Ha'il, 55471, Saudi Arabia
NCT06377423	Comparison Between Direct Composite and Indirect Ceramic Laminate Veneers in Multiple Diastema Closure Cases	https://clinicaltrials.gov/study/NCT06377423		COMPLETED	Thus, the present study aimed to evaluate the longevity of direct composite compared to indirect ceramic laminate veneers in multiple diastema closure cases using USPHS criteria. The formulated null hypothesis was that there is no significant difference in the clinical performance of direct composite and indirect ceramic laminate veneers in multiple diastema closure cases over two years.	NO	Dental Leakage	PROCEDURE: Direct technique|PROCEDURE: Indirect technique	Percentage % of patients with marginal staining, The percentage of marginal staining in patients was clinically assessed using USPHS criteria. Restorations were given scores from 0 to 5, 2 years after restoration procedure			Prince Sattam Bin Abdulaziz University		ALL	ADULT	NA	28	OTHER	INTERVENTIONAL	Allocation: RANDOMIZED|Intervention Model: PARALLEL|Masking: DOUBLE (PARTICIPANT, INVESTIGATOR)|Primary Purpose: TREATMENT	A54678775	2021-08-01	2024-01-01	2024-01-10	2024-04-22		2024-04-22	Ali Elkaffas, Al Kharj, Saudi Arabia
NCT06368180	The Efficacy of a RAGT & BWSTT on Children With CP	https://clinicaltrials.gov/study/NCT06368180		COMPLETED	This study compared the effects of Robotic-assisted Gait Training (RAGT) and body weight support treadmill training (BWSTT) on spatio-temporal gait parameters and walking capacity among ambulatory children with bilateral Cerebral Palsy (CP)	NO	Cerebral Palsy	DEVICE: Robotic assisted gait training|DEVICE: Body weight supported treadmill training	Gait spatio-temporal parameters, The Zebris gait analysis system was used in this study to obtain gait spatio-temporal parameters in children with CP. The Zebris gait analysis system consists of a platform that has a sensing area of 200 Ã— 60 cm., 1 minute	Six-minute walk test (6MWT), The 6MWT is a standardized walking test used to assess walking capacity in ambulatory children with CP. It is valid and reliable for children and adolescents who have CP and are healthy, 6 minutes		King Saud University		ALL	CHILD	NA	40	OTHER	INTERVENTIONAL	Allocation: RANDOMIZED|Intervention Model: PARALLEL|Masking: QUADRUPLE (PARTICIPANT, CARE_PROVIDER, INVESTIGATOR, OUTCOMES_ASSESSOR)|Primary Purpose: TREATMENT	439106274	2020-08-30	2021-02-21	2021-03-08	2024-04-16		2024-05-03	King Abdu Aziz Medical City, Riyadh, Saudi Arabia
NCT06358833	Comparison of Endodontic Postoperative Pain Using Different Irrigation Systems	https://clinicaltrials.gov/study/NCT06358833		COMPLETED	Summary: After a root canal procedure, it is common to experience postoperative pain. Cleaning the root canal thoroughly is crucial for pain relief, but removing all debris with standard methods is difficult. Irrigation, using either traditional endodontic needles or newer methods like endodontic activation, helps clean the canal. This study aims to compare pain levels after using conventional ne…	NO	Postoperative Pain|Irreversible Pulpitis	PROCEDURE: endodontic needle (EN)|PROCEDURE: Endodontic activation (EA)	Postoperative pain, Postoperative pain will be measured using the Heft-Parker visual analog scale (VAS), 6 hours postoperatively|Postoperative pain, Postoperative pain will be measured using the Heft-Parker visual analog scale (VAS), 12 hours postoperatively|Postoperative pain, Postoperative pain will be measured using the Heft-Parker visual analog scale (VAS), 48 hours postoperatively|Postoperat…	Irrigation time, Time spent in irrigation procedures, During root canal treatment	Adverse event, If any adverse event will occur, it will be recorded, During and immediately after root canal treatment|Rescue medication, In case of unbearable postoperative pain, the principal investigator will prescribe oral analgesic (ibuprofen 200 mg as the over-the-counter drug), and the timepoint of medication intake will be recorded., Up-to 1 week postoperatively	Qassim University		ALL	ADULT, OLDER_ADULT	NA	108	OTHER	INTERVENTIONAL	Allocation: RANDOMIZED|Intervention Model: PARALLEL|Masking: SINGLE (PARTICIPANT)|Primary Purpose: TREATMENT	24-82-03	2024-04-15	2025-04-30	2025-04-30	2024-04-11		2025-05-06	Muhammad Zubair Ahmad, Ar Rass, Qassim, 58883, Saudi Arabia
NCT06356129	Study to Compare the Effectiveness and Safety of Golcadomide Plus R-CHOP vs Placebo Plus R-CHOP in Participants With Previously Untreated High-risk Large B-cell Lymphoma	https://clinicaltrials.gov/study/NCT06356129	GOLSEEK-1	RECRUITING	The purpose of this study is to compare the effectiveness and safety of golcadomide in combination with rituximab, cyclophosphamide, doxorubicin, vincristine, and prednisone (R-CHOP) chemotherapy vs placebo in combination with R-CHOP chemotherapy in participants with previously untreated high-risk large B-cell lymphoma (LBCL).	NO	Large B-cell Lymphoma	DRUG: Golcadomide|DRUG: Placebo|DRUG: Rituximab|DRUG: Cyclophosphamide|DRUG: Doxorubicin|DRUG: Vincristine|DRUG: Prednisone	Progression-free survival (PFS) assessed by the Investigator, Up to approximately 67 months	PFS assessed by the Investigator, Up to approximately 67 months|Overall survival (OS), Up to approximately 67 months|Event-free survival (EFS), Up to approximately 67 months|Complete Metabolic Response assessed by the Independent Response Adjudication Committee (IRAC), Up to approximately 18 weeks|Minimal residual disease (MRD) negativity rate, Up to approximately 18 weeks|Progression-free surviv…		Celgene		ALL	ADULT, OLDER_ADULT	PHASE3	850	INDUSTRY	INTERVENTIONAL	Allocation: RANDOMIZED|Intervention Model: PARALLEL|Masking: QUADRUPLE (PARTICIPANT, CARE_PROVIDER, INVESTIGATOR, OUTCOMES_ASSESSOR)|Primary Purpose: TREATMENT	CA073-1020|2023-510178-15|U1111-1300-8493	2024-06-19	2028-08-14	2029-11-20	2024-04-10		2025-07-16	USA Mitchell Cancer Institute, Mobile, Alabama, 36604, United States|Alaska Oncology and Hematology, Anchorage, Alaska, 99508, United States|Mayo Clinic in Arizona - Phoenix, Phoenix, Arizona, 85054, United States|Local Institution - 0342, San Francisco, California, 94143, United States|Florida Cancer Specialists - South, Fort Myers, Florida, 33901, United States|Mayo Clinic in Florida, Jacksonvi…
NCT06343779	Study of Oral Deucrictibant Soft Capsule for On-Demand Treatment of Angioedema Attacks in Adolescents and Adults With Hereditary Angioedema	https://clinicaltrials.gov/study/NCT06343779	RAPIDe-3	RECRUITING	This is a Phase 3, multicenter, randomized, double-blind, placebo-controlled, 2-period, 2-treatment cross-over study to evaluate the efficacy and safety of orally administered deucrictibant compared to placebo for the on-demand treatment of HAE attacks, including non-severe laryngeal attacks, in participants â‰¥12 to â‰¤75 years of age with HAE type 1, type 2, or type 3, a proportion of whom are …	NO	Hereditary Angioedema|Hereditary Angioedema Type I|Hereditary Angioedema Type II|Hereditary Angioedema Types I and II|Hereditary Angioedema Attack|Hereditary Angioedema With C1 Esterase Inhibitor Deficiency|Hereditary Angioedema - Type 1|Hereditary Angioedema - Type 2|C1 Esterase Inhibitor [C1-INH] Deficiency|C1 Esterase Inhibitor Deficiency|C1 Esterase Inhibitor, Deficiency of|C1 Inhibitor Defic…	DRUG: Deucrictibant, Placebo	Time to onset of symptom relief, defined as Patient Global Impression of Change (PGI-C) rating of at least "a little better" for 2 consecutive timepoints within 12 hours post-treatment., The PGI-C (7-point scale) is used to evaluate the change in the HAE attack symptoms as compared to pre-treatment., Pre-treatment to 12 hours post-treatment.	Proportion of study drug-treated attacks achieving PGI-C rating of at least "a little better" at 4 hours post-treatment., The PGI-C (7-point scale) is used to evaluate the change in the HAE attack symptoms as compared to pre-treatment., Pre-treatment to 4 hours post-treatment.|Time to substantial symptom relief, defined as achieving PGI-C rating of at least "better" for 2 consecutive timepoints w…		Pharvaris Netherlands B.V.		ALL	CHILD, ADULT, OLDER_ADULT	PHASE3	120	INDUSTRY	INTERVENTIONAL	Allocation: RANDOMIZED|Intervention Model: CROSSOVER|Masking: QUADRUPLE (PARTICIPANT, CARE_PROVIDER, INVESTIGATOR, OUTCOMES_ASSESSOR)|Primary Purpose: TREATMENT	PHA022121-C306	2024-02-26	2026-03	2026-03	2024-04-03		2025-04-20	Study Site, Birmingham, Alabama, 35209, United States|Study Site, Paradise Valley, Arizona, 85258, United States|Study Site, Little Rock, Arkansas, 72205, United States|Study Site, San Diego, California, 92122, United States|Study Site, Santa Monica, California, 90404, United States|Study Site, Walnut Creek, California, 94598, United States|Study Site, Colorado Springs, Colorado, 80907-6231, Unit…
NCT06341673	Impact of TTNS on Bladder Symptoms Among People With MS, A RCT	https://clinicaltrials.gov/study/NCT06341673		RECRUITING	Background: Neurogenic lower urinary tract dysfunction is common among people with multiple sclerosis (MS). Recent studies showed that bladder storage symptoms are predominant among MS with a pooled prevalence of frequency at 73.45% followed by urgency at 63.87%. Transcutaneous tibial nerve stimulation (TTNS) is a non-invasive treatment to manage bladder storage symptoms; however, the effectivene…	NO	Overactive Bladder Syndrome	DEVICE: Active Transcutaneous Electrical Nerve Stimulation (TENS)|DEVICE: Sham Transcutaneous Electrical Nerve Stimulation (TENS)	The International Consultation of Incontinence Questionnaire- Overactive Bladder (ICIQ- OAB), Patient-completed questionnaire to measure urinary frequency, urgency, and nocturia. The total score ranges from 0 to 16 with higher values indicating increased symptom severity. Bother scales are not incorporated in the overall score., 2 months|3- day Bladder diary, Patient-completed diary for 72 hours.…	The International Consultation of incontinence Questionnaire, Lower Urinary Tract Symptoms, Quality of life (ICIQ - LUTS,Qol), Patient-completed questionnaire to measure the impact of urinary symptoms in quality of life. Overall scores ranges from19-76 with greater values indicating increased impact on quality of life. Bother scales are not incorporated in the overall score but indicate impact of…		Hawra Al-Dandan		ALL	ADULT, OLDER_ADULT	NA	72	OTHER	INTERVENTIONAL	Allocation: RANDOMIZED|Intervention Model: PARALLEL|Masking: DOUBLE (PARTICIPANT, OUTCOMES_ASSESSOR)|Primary Purpose: TREATMENT	IRB-2023-O3-442	2024-03-15	2024-04-28	2024-06-30	2024-04-02		2024-04-02	King Fahd Hospital of the University, Khobar, Eastern Providence, Saudi Arabia
NCT06338020	Adaptive Variable-Resistance Training in Pediatric Survivors of Acute Lymphoblastic Leukemia	https://clinicaltrials.gov/study/NCT06338020		COMPLETED	This study was designed to investigate the effect of eight weeks of adaptive variable-resistance training (Adaptive-VRT) on chemotherapy-induced sarcopenia, fatigue, and functional restrictions in a convenience sample of pediatric survivors of acute lymphoblastic leukemia (ALL). Sixty-two pediatric survivors of ALL were randomly allocated to the experimental group (n = 31, received the adaptive v…	NO	Acute Lymphoblastic Leukemia	OTHER: Adaptive variable-resistance training|OTHER: Standard physical therapy	Thigh muscle thickness, The distance between the anterior fascia of the rectus femoris muscle and the posterior fascia of the vastus intermedius muscle. It was measured using a high-resolution ultrasound imaging system., 2 months|Muscle strength, Muscle strength was indicated by the peak concentric torque of the knee extensors (Nm). It was measured using an Isokinetic Dynamometer., 2 months	Fatigue, The general, sleep/rest, and cognitive fatigue perception was collectively measured using the Pediatric Quality of Life Inventory-Multidimensional Fatigue Scale. It is an 18-item scale measure fatigue in three domains (i.e., general, sleep/rest, and cognitive fatigue). Items are rated on a 5-point scale (0-4; where 0 means "never" and 4 means "almost always"). The total score was calcula…		Cairo University		ALL	CHILD, ADULT	NA	62	OTHER	INTERVENTIONAL	Allocation: RANDOMIZED|Intervention Model: PARALLEL|Masking: SINGLE (OUTCOMES_ASSESSOR)|Primary Purpose: TREATMENT	RHPT/0022/0042	2022-12-29	2024-01-04	2024-01-04	2024-03-29		2024-03-29	Ragab K. Elnaggar, Al Kharj, Riyadh, Saudi Arabia
NCT06327243	The Effects of Kinesio Taping on Pain, Range of Motion, and Functional Performance in People With Knee Osteoarthritis	https://clinicaltrials.gov/study/NCT06327243		COMPLETED	The goal of this clinical trial is to evaluate the effectiveness of Kinesio Taping in individuals with knee osteoarthritis (KOA). KOA is a common condition that can lead to pain, stiffness, and decreased mobility. The main questions it aims to answer are: * Does Kinesio Taping reduce pain in individuals with KOA? * Can Kinesio Taping improve the range of motion and functional performance in those…	NO	Knee Osteoarthritis	OTHER: Elastic tape ( kinesio tape)|OTHER: Sham Taping	Pain (Visual analog scale), a tool that measures pain intensity. It consists of a straight line, typically 10 cm long, with "no pain" on one end and "severe pain" on the other. Participants mark a point on the line that represents their current level of pain, providing a quantitative measure of pain intensity., At baseline (pre-intervention), and then repeated immediately after the intervention|K…			Taibah University		ALL	ADULT, OLDER_ADULT	NA	29	OTHER	INTERVENTIONAL	Allocation: RANDOMIZED|Intervention Model: PARALLEL|Masking: SINGLE (PARTICIPANT)|Primary Purpose: TREATMENT	TUMRHS	2024-03-01	2024-04-30	2024-05-09	2024-03-25		2024-05-29	Taibah University, Medina, 42353, Saudi Arabia
NCT06326697	Bioequivalence of Azacitidine 300 Mg Film-Coated Tablets in Adult Patients with Acute Myeloid Leukaemia (AML)	https://clinicaltrials.gov/study/NCT06326697		RECRUITING	A Randomized, Single Oral Dose, Open Label, Two Treatment, Crossover study to investigate the bioequivalence of the Test Product Azacitidine 300 mg Film coated tablets relative to Reference Product OnuregÂ® 300 mg Film Coated Tablets in adult patients with AML under fasting conditions	NO	Acute Myeloid Leukaemia	DRUG: Azacitidine|DRUG: Onureg	Cmax, Maximum measured plasma concentration over the time span specified, 5 hours|AUC0-t, The area under the plasma concentration versus time curve, from time (0) to the last measurable concentration (t), as calculated by the linear trapezoidal method., 5 hours	AUC0-âˆž, The area under the plasma concentration versus time curve from time (0) to infinity., 5 hours|Kel, Apparent first-order elimination or terminal rate constant, 5 hours|Tmax, Time of the maximum measured plasma concentration., 5 hours|T1/2el, The elimination or terminal half-life., 5 hours|Adverse Events (AEs), Adverse Events (AEs), Day 4|Change in clinical safety labs, Descriptive Change…		Hikma Pharmaceuticals LLC		ALL	ADULT, OLDER_ADULT	PHASE1	32	INDUSTRY	INTERVENTIONAL	Allocation: RANDOMIZED|Intervention Model: CROSSOVER|Masking: NONE|Primary Purpose: OTHER	HIK-AZA-2023-01	2024-05-02	2025-05	2025-05	2024-03-22		2025-03-26	King Faisal Specialist Hospital and Research Centre, Riyadh, Saudi Arabia
NCT06326632	Comparative Effectiveness Study of Constant-Load Versus Graded Aerobic Exercise in Obese Children With Bronchial Asthma	https://clinicaltrials.gov/study/NCT06326632		COMPLETED	This study aimed to compare the effect of constant-load aerobic exercise (CL-AE) and graded aerobic exercise (G-AE) on cardiopulmonary fitness, and functional capacity in a cohort of obese children with bronchial asthma (BA). A total of 78 children with BA were randomly assigned to the CL-AE group (n = 26, who underwent moderate-intensity aerobic training with the training load maintained at the …	NO	Bronchial Asthma	OTHER: Constant-load Aerobic Exercise|OTHER: Graded Aerobic exercise|OTHER: Respiratory Re-training	Peak oxygen uptake, The peak oxygen uptake (mL/kg/min) was assessed through a symptom-free exercise tolerance test (i.e., the McMaster cycling protocol)., 3 months	Six-minute walk test, This test identified the maximum distance (m) that each child was able to cover over six minutes on a straight flat 30-m walkway, without running or jogging. Walking is regarded as more efficient in line with a longer distance coverage., 3 months|Dyspnea, Dyspnea perception was assessed using Borg's category ratio scale (CR-10). Children rated the level of difficulty they ex…		Cairo University		ALL	CHILD, ADULT	NA	78	OTHER	INTERVENTIONAL	Allocation: RANDOMIZED|Intervention Model: PARALLEL|Masking: SINGLE (OUTCOMES_ASSESSOR)|Primary Purpose: TREATMENT	RHPT/0022/023	2022-10-30	2023-12-07	2023-12-07	2024-03-22		2024-03-22	Ragab K. Elnaggar, Al Kharj, Riyadh, Saudi Arabia
NCT06326307	Effectiveness of Puppet Modeling Technique on Children Undergoing Stressful Dental Procedures	https://clinicaltrials.gov/study/NCT06326307		COMPLETED	The goal of this RCT is to compare puppet modeling technique vs tell show and do on children undergoing stressful dental procedures' * The main question\[s\] it aims to answer are: 1. To compare the effect of puppet modeling vs tell show and do on the cooperation of children during the administration of local anesthesia. 2. To compare the effect of puppet modeling vs tell show and do on the anxie…	NO	Behavioral Guidance in Pediatric Dentistry	BEHAVIORAL: Tell Show and Do Guidance|BEHAVIORAL: Puppet Guidance	Heart rate, The heart rate was measured throughout the procedure using Gibson finger oximeter. Three readings were recorded. One before the administration of local anesthesia, one during the injection and one immediately after., through study completion, an average of 1 year|Facial Image Scale, The FIS comprises a row of five faces ranging from (1) very happy to (5) very unhappy. It is simple, ef…			King Abdulaziz University		ALL	CHILD	NA	41	OTHER	INTERVENTIONAL	Allocation: RANDOMIZED|Intervention Model: CROSSOVER|Masking: SINGLE (OUTCOMES_ASSESSOR)|Primary Purpose: TREATMENT	247-05-21	2023-01-01	2023-12-01	2023-12-01	2024-03-22		2024-03-22	King Abulaziz university dental hospital, Jeddah, Makkah, 21589, Saudi Arabia
NCT06325462	The Influence of Anesthetic Technique on Cerebral Oxygenation During Spinal Surgery	https://clinicaltrials.gov/study/NCT06325462		COMPLETED	Postural changes during anesthesia can lead to decreased cerebral blood flow and oxygenation, especially when moving from a supine to a prone position. This is particularly relevant during spinal surgery with controlled hypotension. Cerebral oximetry, monitored in the frontal cortex using an O3 sensor, is a noninvasive and continuous method to investigate the impact of anesthetic techniques on ce…	NO	Cerebral Oxygenation	DEVICE: sensors of regional cerebral oxygen saturation (O3 regional oximeter, Masimo Corp, Irvine, CA) FDA Reg No. 3011353843	regional cerebral oxygen saturation, By applying the sensors of regional cerebral oxygen saturation on the forehead., up to 24 weeks			Prince Sultan Military Medical City		ALL	ADULT, OLDER_ADULT		54	OTHER	OBSERVATIONAL	Observational Model: |Time Perspective: p	E2232/2023	2024-02-10	2024-08-12	2024-12-01	2024-03-22		2025-05-16	Prince Sultan Military Medical City, Riyadh, 11159, Saudi Arabia
NCT06323174	A Research Study to See How Much CagriSema Lowers Blood Sugar and Body Weight Compared to Placebo in People With Type 2 Diabetes Treated With Diet and Exercise	https://clinicaltrials.gov/study/NCT06323174	REIMAGINE 1	ACTIVE_NOT_RECRUITING	This study will look at how much CagriSema helps participants with type 2 diabetes lower their blood sugar and body weight. CagriSema is a new investigational medicine. Doctors may not yet prescribe CagriSema. CagriSema will be compared to a "dummy" medicine (also called "placebo") that has no effect on the body. Participants will get either CagriSema or "dummy" medicine. Which treatment particip…	NO	Type 2 Diabetes	DRUG: Cagrilintide|DRUG: Semaglutide|DRUG: Placebo	Change in glycated haemoglobin (HbA1c), Measured as percentage (%)-points., From baseline (week 0) to end of treatment (week 40)	Relative change in body weight, Measured in %., From baseline (week 0) to end of treatment (week 40)|Number of participants who achieve greater than or equal to (>=) 10% body weight reduction, Measured as count of participants., From baseline (week 0) to end of treatment (week 40)|Number of participants who achieve >=15% body weight reduction, Measured as count of participants., From baseline (we…		Novo Nordisk A/S		ALL	ADULT, OLDER_ADULT	PHASE3	180	INDUSTRY	INTERVENTIONAL	Allocation: RANDOMIZED|Intervention Model: PARALLEL|Masking: QUADRUPLE (PARTICIPANT, CARE_PROVIDER, INVESTIGATOR, OUTCOMES_ASSESSOR)|Primary Purpose: TREATMENT	NN9388-4895|2022-502677-42|U1111-1283-0404	2024-03-19	2025-10-03	2025-12-26	2024-03-21		2025-05-30	Nat Res Inst Huntington Park, Huntington Park, California, 90255, United States|Valley Clinical Trials, Inc., Northridge, California, 91325, United States|Southern California Dermatology, Santa Ana, California, 92701, United States|Encore Medical Research LLC, Hollywood, Florida, 33024, United States|Headlands Research Orlando, Orlando, Florida, 32819, United States|Encore Medical Research of Wes…
NCT06318819	Plaque Removal Effectiveness of a Flossing Device Compared to the Conventional Flossing in Adults	https://clinicaltrials.gov/study/NCT06318819		COMPLETED	* Objective: To evaluate the effectiveness in plaque removal of the new device; Dental floss holders and compare the results to the conventional way of flossing. * Methods: Thirty adult male and female participants participated in this randomized, single-use, single-blind clinical study. Participants were randomly assigned to one of two groups; Group A: Consists of 30 participants in whom Dental …	NO	Tooth Decay|Cavities of Teeth|Gingivitis|Plaque	DEVICE: Dental Floss Holders	Dental Floss Holders (DFH), 62.8% reduction in whole mouth plaque 63.3% for proximal plaque, 6 months|Conventional flossing (CF), 52.9% reduction in whole mouth plaque and 50.4% for proximal plaque, 6 months			Maha A. Bahammam	King Abdulaziz University	ALL	ADULT	NA	30	OTHER	INTERVENTIONAL	Allocation: RANDOMIZED|Intervention Model: PARALLEL|Masking: SINGLE (OUTCOMES_ASSESSOR)|Primary Purpose: PREVENTION	159-11-19.	2019-11-01	2020-03-15	2020-05-31	2024-03-19		2024-03-20	King Abdulaziz University, Jeddah, Saudi Arabia
NCT06314282	INTERSTELLAR - International Study Evaluating Lupus Outcomes After Anifrolumab Real World Use	https://clinicaltrials.gov/study/NCT06314282	INTERSTELLAR	RECRUITING	INTERSTELLAR study will generate critical prospective real-world evidence on the benefits of adding Anifrolumab to standard of care treatment for SLE in routine clinical practice, to inform physicians, payers and patients. The study will use clinical assessments that are relevant for SLE-treating physicians in routine clinical practice, as well as introduce a specific measure for skin manifestati…	NO	Systemic Lupus Erythematosus (SLE)		PGA, Physician's overall assessment of disease activity on a visual analog scale ranging from 0 (no activity) to 3 (severe activity)., Baseline (pre-infusion) Month 1, Month 3, Month 6, Month 12|SLEDAI-2K, 24 lupus-related (weighted) items to assess disease activity, rated as 'present' or 'absent' and attributed to active lupus. Scored on a scale from 0 to 105, with 0 being inactive disease., Bas…			AstraZeneca		ALL	ADULT, OLDER_ADULT		200	INDUSTRY	OBSERVATIONAL	Observational Model: |Time Perspective: p	D3461R00072	2024-10-22	2026-11-30	2026-11-30	2024-03-18		2025-07-15	Research Site, Guangzhou, China|Research Site, Shenzhen, China|Research Site, Zhongshan, China|Research Site, Doha, Qatar|Research Site, Abha, Saudi Arabia|Research Site, Riyadh, Saudi Arabia
NCT06313281	Effectiveness of Preoperative Antiseptic Preparation in Transnasal Skull Base Surgery	https://clinicaltrials.gov/study/NCT06313281		COMPLETED	Objective: Transnasal skull-base surgery is a complex and invasive procedure that involves the use of preoperative antiseptic preparations. However, evidence supporting their use in preventing postoperative infectious complications is limited. The aim of this study is to assess the efficacy of preoperative antiseptic techniques in reducing postoperative infectious complications within 30 days of …	NO	Meningitis and Sinusitis in Transnasal Surgery	PROCEDURE: Preoperative Antiseptic preparation prior to transnasal skull base surgery	the difference in the incidence of postoperative infections within 30 days of surgery between the three interventional groups, 30 days			King Saud University		ALL	CHILD, ADULT, OLDER_ADULT	NA	142	OTHER	INTERVENTIONAL	Allocation: RANDOMIZED|Intervention Model: SINGLE_GROUP|Masking: TRIPLE (PARTICIPANT, CARE_PROVIDER, OUTCOMES_ASSESSOR)|Primary Purpose: PREVENTION	E-18-3331	2019-02-01	2021-09-30	2021-09-30	2024-03-15		2024-03-20	King Saud University, Riyadh, 12394, Saudi Arabia
NCT06313047	Pharmacogenetic of Doxorubicin in HCC.	https://clinicaltrials.gov/study/NCT06313047		COMPLETED	The study included 81 HCC patients, both male and female. Prior to being assessed for eligibility, each recruited patient with HCC received a comprehensive review of their medical history, physical status, and laboratory results. Every research participant take part in the experiment and provided written informed consent.	NO	Hepatocellular Carcinoma	DRUG: Doxorubicin	GSTP1, Genotyping, 1 year|CYP2B6, Genotyping, 1 year			Rehab Werida	King Saud Bin Abdulaziz University for Health Sciences|King Abdullah Bin Abdulaziz University Hospital	ALL	ADULT, OLDER_ADULT		81	OTHER	OBSERVATIONAL	Observational Model: |Time Perspective: p	Doxorubacin in HCC	2021-01-01	2023-12-15	2023-12-30	2024-03-15		2024-03-28	King Abdullah bin Abdulaziz University Hospital, Riyadh, Saudi Arabia
NCT06309654	Home-Based Circuit Training in Overweight/Obese Older Adult Patients With Knee Osteoarthritis and Type 2 Diabetes	https://clinicaltrials.gov/study/NCT06309654		COMPLETED	Background: Obesity and type 2 diabetes mellitus (T2DM) are considered two of the most prevalent metabolic diseases linked to the onset of knee pain caused by osteoarthritis. Regular exercise has been documented as a principal component of a prevention, management, and treatment strategy for knee osteoarthritis (KOA) patients. However, evidence-based exercise protocols for individuals with comorb…	NO	Aerobic Exercise|Strength Training|Glycemic Control|Blood Pressure|Oxidative Stress|Metabolic Syndrome	BEHAVIORAL: 12-week home-based circuit training (HBCT)|BEHAVIORAL: Standard of care (CONT)	Blood pressure, systolic (SBP) and diastolic (DBP) blood pressure, end of 12 week|The A1C test, end of 12 week|blood oxygen levels, oxygen level was quantify using SpO2, end of 12 week|cardiorespiratory fitness, a 6-minute walk test (6MWT), end of 12 week|interleukin 6 (IL-6), an interleukin that acts as both a pro-inflammatory cytokine and an anti-inflammatory myokine will be measured using Huma…			Princess Nourah Bint Abdulrahman University		ALL	ADULT, OLDER_ADULT	NA	70	OTHER	INTERVENTIONAL	Allocation: RANDOMIZED|Intervention Model: PARALLEL|Masking: NONE|Primary Purpose: TREATMENT	PNU	2021-09-13	2023-09-13	2023-12-29	2024-03-13		2024-03-13	Princess Nourah bint Abdulrahman University, Riyadh, 11671, Saudi Arabia
NCT06307652	Study to Evaluate the Effect of Balcinrenone/Dapagliflozin in Patients With Heart Failure and Impaired Kidney Function	https://clinicaltrials.gov/study/NCT06307652	BalanceD-HF	RECRUITING	This is a Phase III, international, multi-centre, randomised, double-blind, parallel-group, double-dummy, active-controlled, event-driven study in patients with chronic HF and impaired kidney function who had a recent HF event. The aim is to evaluate the effect of balcinrenone/dapagliflozin vs dapagliflozin, given once daily on top of other classes of SoC, on CV death and HF events.	NO	Heart Failure and Impaired Kidney Function	DRUG: balcinrenone/dapagliflozin 15 mg/10 mg and matching placebo for dapagliflozin 10 mg|DRUG: balcinrenone/dapagliflozin 40 mg/10 mg and matching placebo for dapagliflozin 10 mg|DRUG: dapagliflozin 10 mg and matching placebo for balcinrenone/dapagliflozin	Time to first occurrence of any of the components of the composite of: â€¢CV death â€¢HF hospitalisation â€¢HF event without hospitalisation, To determine whether balcinrenone/dapagliflozin is superior to dapagliflozin in reducing the risk of CV death and HF events with and without hospitalisation, Approximately 38 months	Total occurrences (first and recurrent) of the components of the composite of: â€¢CV death â€¢HF hospitalisation â€¢HF event without hospitalisation, To determine whether balcinrenone/dapagliflozin is superior to dapagliflozin in reducing the rate of total occurrences of CV death, and HF events with and without hospitalisation, Approximately 38 months|Total occurrences (first and recurrent) of HF…		AstraZeneca		ALL	ADULT, OLDER_ADULT	PHASE3	4800	INDUSTRY	INTERVENTIONAL	Allocation: RANDOMIZED|Intervention Model: PARALLEL|Masking: QUADRUPLE (PARTICIPANT, CARE_PROVIDER, INVESTIGATOR, OUTCOMES_ASSESSOR)|Primary Purpose: TREATMENT	D6402C00012|2023-508162-15-00	2024-04-12	2027-06-11	2027-06-11	2024-03-13		2025-08-01	Research Site, Alexander City, Alabama, 35010, United States|Research Site, Birmingham, Alabama, 35209, United States|Research Site, Fairhope, Alabama, 36532, United States|Research Site, Huntsville, Alabama, 35801, United States|Research Site, Phoenix, Arizona, 85016, United States|Research Site, Little Rock, Arkansas, 72205, United States|Research Site, Beverly Hills, California, 90211, United …
AN	Taiwan|Research Site	Taoyuan	333	Taiwan|Research Site	Yilan	260	Taiwan|Research Site	Yung Kang City	71044	Taiwan|Research Site	Bangkok	10330	Thailand|Research Site	Bangkok	10400	Thailand|Research Site	Bangkok	10700	Thailand|Research Site	Chiang Mai	50200	Thailand|Research Site	Hat Yai	90110	Thailand|Research Site	Khon Kaen	40002	Thailand|Research Site	Naimuang	30000	Thailand|Research Site	Pathumthani	12120	Thailand|Research Site	Adana	1060	Turkey|Research Site	Ankara	6	Turkey|Research Site	Antalya	7059	Turkey|Research Site	Antalya	7100	Turkey|Research Site	Bursa	16059	Turkey|Research Site
NCT06306079	Using Gait Modification to Treat Knee Osteoarthritis in Saudi Arabia: Possibilities and Acceptability.	https://clinicaltrials.gov/study/NCT06306079		COMPLETED	A variety of biomechanical gait modification interventions can elevate knee loading and improve knee symptoms in knee osteoarthritis patients. However, there was a lack of acceptability and adherence regarding modification interventions without any explanation. Thus, this study investigates the feasibility and acceptability of foot insoles as a gait modification tool among Saudi Arabian knee oste…	NO	Osteoarthritis, Knee|Pain|Biomechanical Lesion	DEVICE: Lateral Wedge insole	Pain level, The change from baseline pain intensity level at 6-weeks, based on the nine points of a visual analogue scale, where 0 represents (no pain) and 9 represents (worst pain)., 6 weeks post-intervention.|Western Ontario and McMaster Universities Arthritis Index-total, The change from baseline pain, stiffness and physical activity levels at 6-weeks. Each question is scored from 0 to 4, whic…			King Khalid University	University of Nottingham	ALL	ADULT, OLDER_ADULT	NA	17	OTHER	INTERVENTIONAL	Allocation: NA|Intervention Model: SINGLE_GROUP|Masking: NONE|Primary Purpose: OTHER	KKUMC|Abdullah Al Assiri|Prof Pip Logan|Professor Ana Valdes|Dr. Benjamin Smith	2022-04-13	2022-10-15	2022-12-30	2024-03-12		2024-03-12	King Faisal Specialist Hospital & Research Centre, Jeddah, Western, Saudi Arabia	Study Protocol, https://cdn.clinicaltrials.gov/large-docs/79/NCT06306079/Prot_000.pdf
NCT06301490	The Effect of Myofascial Release in Patients With Subacromial Impingement Syndrome	https://clinicaltrials.gov/study/NCT06301490		COMPLETED	BACKGROUND: Shoulder pain has been reported to be the third most common musculoskeletal presentation in primary care, after low back pain and knee pain. The prognosis for those presenting with musculoskeletal shoulder pain varies greatly amongst individuals, with 50% of people reporting symptoms 6 months after presenting in primary healthcare. Functional limitations, in addition to pain, are wide…	NO	Subacromial Impingement Syndrome	OTHER: Myofascial Release	pain intensity, The pain intensity will be assessed using the visual analogue scale (VAS) which assess pain from 0 (no pain) to 10 (most severe pain) and has good reliability and validity, one month|disability, The disability will be assessed using Quick DASH. The Arabic Q-DASH questionnaire consist of eleven questions that measures the disability of upper extremity, ranges from 0-100 a higher sc…	rang of motion, ROM will be measured in standing position for shoulder flexion, extension, and abduction, supine position for internal rotation, and external rotation with a two-arm standard goniometer with a good reliability, one month|psychological distress, and health-related quality of life (HRQoL), HRQoL will be assessed using Kessler psychological distress scale, the questionnaire consists …		Taif University		ALL	ADULT	NA	36	OTHER	INTERVENTIONAL	Allocation: RANDOMIZED|Intervention Model: PARALLEL|Masking: DOUBLE (PARTICIPANT, OUTCOMES_ASSESSOR)|Primary Purpose: TREATMENT	Taif university	2024-01-11	2024-02-15	2024-03-02	2024-03-08		2024-04-24	Taif University, Taif, Makkah, 11099, Saudi Arabia
NCT06299072	A Cross-sectional Online Survey Among Saudi Arabian Population in the Age Group 18-40 Years to Assess Whole Grain (WG) Awareness, Consumption Levels, and Dietary Habits Around Breakfast	https://clinicaltrials.gov/study/NCT06299072		COMPLETED	In this online survey conducted suing the YouGov consumer insights panel, the primary aims of this study are to provide for the first time an estimate of consumer awareness regarding wholegrains; their definitions and knowledge of potential benefits in the Saudi Arabia adult population and the he estimated consumption amongst Saudi consumers. Secondary Objectives are to assess the breakfast habit…	NO	Diet, Healthy	OTHER: Survey	Consumer awareness regarding wholegrains, Single online panel survey, Approximately 20 minutes|Consumer definitions of wholegrains, Single online panel survey, Approximately 20 minutes|Consumer knowledge of potential benefits of wholegrains, Single online panel survey, Approximately 20 minutes|Wholegrain consumption, Single online panel survey, Approximately 20 minutes	Breakfast habits, Single online panel survey, Approximately 20 minutes|Oat consumption, Single online panel survey, Approximately 20 minutes|Health concerns, Single online panel survey, Approximately 20 minutes|Socio-demographics associated with breakfast consumption, Single online panel survey, Approximately 20 minutes|Consumer characteristics associated with breakfast consumption, Single online…		PepsiCo Global R&D		ALL	ADULT		814	INDUSTRY	OBSERVATIONAL	Observational Model: |Time Perspective: p	PEP-2303	2023-09-05	2023-09-19	2023-09-19	2024-03-07		2024-03-12	Remote, no facility visits, Riyadh, Saudi Arabia
NCT06298552	A Phase 3 Study to Evaluate the Efficacy and Safety of Efgartigimod IV in Patients With Acetylcholine Receptor Binding Antibody Seronegative Generalized Myasthenia Gravis	https://clinicaltrials.gov/study/NCT06298552	ADAPT SERON	ACTIVE_NOT_RECRUITING	The primary purpose of this study is to measure the efficacy and safety of efgartigimod IV compared to placebo in participants with Acetylcholine Receptor Binding Antibody (AChR-Ab) seronegative Generalized Myasthenia Gravis (gMG). The study consists of a Part A where participants will be randomized to receive either efgartigimod IV or placebo IV and a Part B where participants completing part A …	NO	Generalized Myasthenia Gravis	BIOLOGICAL: Efgartigimod IV|OTHER: Placebo IV	Myasthenia Gravis Activities of Daily Living (MG-ADL) total score change from baseline, Minimum value: 0 (normal symptoms); Maximum value: 24 (most severe symptoms), Up to 29 days during part A	Quantitative myasthenia gravis (QMG) total score change from baseline, Minimum value: 0 (no disease severity); Maximum value: 39 (highest disease severity), Up to 29 days during part A|Proportion of participants who are both MG-ADL and QMG responders, Up to 8 weeks during part A		argenx		ALL	ADULT, OLDER_ADULT	PHASE3	119	INDUSTRY	INTERVENTIONAL	Allocation: RANDOMIZED|Intervention Model: PARALLEL|Masking: DOUBLE (PARTICIPANT, INVESTIGATOR)|Primary Purpose: TREATMENT	ARGX-113-2308|2024-511796-15-00	2024-04-16	2025-07-25	2027-07-23	2024-03-07		2025-06-13	HonorHealth Neurology - Bob Bove Neuroscience Institute, Scottsdale, Arizona, 85251, United States|Loma Linda University Health, Fresno, California, 93701-2234, United States|First Choice Neurology Boca Raton, Boca Raton, Florida, 33428, United States|SFM Clinical Research LLC, Boca Raton, Florida, 33487, United States|The Neurology Institute / Healthcare Innovations Institute - Coral Springs, Co…
NCT06291376	Study of Ravulizumab in Immunoglobulin A Nephropathy (IgAN)	https://clinicaltrials.gov/study/NCT06291376	ICAN	RECRUITING	The primary objective of this study to evaluate efficacy of ravulizumab compared with placebo on proteinuria reduction and change in eGFR in adult participants with IgAN who are at risk of disease progression.	NO	Immunoglobulin A Nephropathy|IgAN	DRUG: Ravulizumab|DRUG: Placebo	Change from Baseline in Proteinuria Based on 24-hour Urine Protein Creatinine Ratio (UPCR) at Week 34, Evaluated at interim analysis only, Baseline, Week 34|Change from Baseline in Glomerular Filtration Rate (eGFR) at Week 106, Evaluated at final analysis only, Baseline, Week 106	Change from Baseline in Proteinuria Based on 24-hour Urine Protein Creatinine Ratio (UPCR) at Weeks 10, 26, 34, 50, and 106, Evaluated at interim and final analysis, Baseline, Weeks 10, 26, 34, 50, and 106|Change From Baseline in eGFR at Weeks 34 and 50, Evaluated at interim and final analysis, Baseline, Weeks 34 and 50|Change From Baseline in Albuminuria at Each Scheduled Visit Up to Week 106, E…		Alexion Pharmaceuticals, Inc.		ALL	ADULT, OLDER_ADULT	PHASE3	510	INDUSTRY	INTERVENTIONAL	Allocation: RANDOMIZED|Intervention Model: PARALLEL|Masking: QUADRUPLE (PARTICIPANT, CARE_PROVIDER, INVESTIGATOR, OUTCOMES_ASSESSOR)|Primary Purpose: TREATMENT	D928FC00001	2024-03-29	2026-01-05	2030-12-23	2024-03-04		2025-08-07	Research Site, Alabaster, Alabama, 35007, United States|Research Site, Phoenix, Arizona, 85054, United States|Research Site, Los Angeles, California, 90022, United States|Research Site, Los Angeles, California, 90027, United States|Research Site, Los Angeles, California, 90095, United States|Research Site, Orange, California, 92868, United States|Research Site, San Bernardino, California, 92408, …
NCT06268873	A Phase III Study to Investigate the Efficacy and Safety of Baxdrostat in Combination With Dapagliflozin on CKD Progression in Participants With CKD and High Blood Pressure.	https://clinicaltrials.gov/study/NCT06268873		RECRUITING	The purpose of this study is to measure the efficacy and safety of baxdrostat/dapagliflozin in participants â‰¥ 18 years of age with CKD and HTN. This study consists of a screening, a 4-week dapagliflozin run-in period for participants naÃ¯ve to SGLT2i at baseline; a 24-month double-blind period in which participants will receive either baxdrostat/dapagliflozin or dapagliflozin; and a 6-week open…	NO	Chronic Kidney Disease and Hypertension	DRUG: Baxdrostat/dapagliflozin|DRUG: Dapagliflozin in combination with placebo	To determine whether baxdrostat/dapagliflozin is superior to dapagliflozin alone to slow CKD progression, assessed as the effect on change in eGFR over time., Change from baseline in eGFR to post treatment., Baseline - 2 years + 6 weeks	To determine whether baxdrostat/dapagliflozin is superior to dapagliflozin alone at reducing UACR (urine albumin-creatinine ratio)., Change from baseline in UACR, Baseline -16 weeks|To determine whether baxdrostat/dapagliflozin is superior to dapagliflozin alone at reducing SBP., Change from baseline in systolic BP (blood pressure)., Baseline -16 weeks|To determine whether baxdrostat/dapagliflozi…	Adverse Events - Number of participants with Adverse Events, Baseline - 24 months|Clinical Laboratory - Number of participants with Abnormal clinical laboratory measurements, Baseline - 24 months|Vital Signs - Number of participants with Abnormal vital signs, Baseline - 24 months|Electrocardiogram- Number of Participants With Abnormal ECG, Baseline - 24 months	AstraZeneca		ALL	ADULT, OLDER_ADULT	PHASE3	2500	INDUSTRY	INTERVENTIONAL	Allocation: RANDOMIZED|Intervention Model: PARALLEL|Masking: QUADRUPLE (PARTICIPANT, CARE_PROVIDER, INVESTIGATOR, OUTCOMES_ASSESSOR)|Primary Purpose: TREATMENT	D6972C00003|2023-506457-38-00	2024-03-29	2028-01-24	2028-01-24	2024-02-20		2025-08-06	Research Site, Fairhope, Alabama, 36532, United States|Research Site, Phoenix, Arizona, 85016, United States|Research Site, Surprise, Arizona, 85374, United States|Research Site, Tucson, Arizona, 85710, United States|Research Site, Searcy, Arkansas, 72143, United States|Research Site, Beverly Hills, California, 90211, United States|Research Site, Canyon Country, California, 91351, United States|R…
NCT06259838	Oral Cavity Squamous Cell Carcinoma and Readmission: Rates, Causes, and Risk Factors.	https://clinicaltrials.gov/study/NCT06259838		COMPLETED	We sought to comprehend the rates and causes of unplanned hospital readmission within 60 days following oral cancer surgery	NO	Oral Cavity Squamous Cell Carcinoma; Readmission	OTHER: no intervention	rate of readmission, the number of readmitted patients within 60 days following oral cancer surgery, 60 days after discharge			Abdulsalam Alqutub		ALL	CHILD, ADULT, OLDER_ADULT		93	OTHER	OBSERVATIONAL	Observational Model: |Time Perspective: p	KingAbdulazizUn	2023-01-01	2023-12-27	2024-02-07	2024-02-14		2024-02-14	King Abdulaziz University Hospital, Jeddah, 21589, Saudi Arabia
NCT06259825	Omega-3-Index Response to Eating Poultry Foods Naturally Enriched With Omega-3 Polyunsaturated Fatty Acids	https://clinicaltrials.gov/study/NCT06259825		RECRUITING	Diets low in seafood omega-3 polyunsaturated fatty acids (PUFAs) are very prevalent. Such diets have recently been ranked as the sixth most important dietary risk factor-1.5 million deaths and 33 million disability-adjusted life-years worldwide are attributable to this deficiency. Wild oily fish stocks are insufficient to feed the world's population, and levels of eicosapentaenoic acid (EPA) and …	NO	Healthy Nutrition|Healthy Adults	OTHER: Omega-3 polyunsaturated fatty acid, naturally enriched, poultry foods (chicken-meat and eggs)|OTHER: Control poultry foods (chicken-meat and eggs)	Change from baseline in the red cell omega-3 index at 4 months, The difference between the red cell omega-3 index at baseline and at 4 months. The red blood cell omega-3 index is calculated as the sum of EPA and DHA expressed as a percentage of total fatty acids in erythrocyte (red cell) membranes., 4 months (16 weeks)	Change in red cell EPA, The difference between red cell levels of eicosapentaenoic acid (EPA) at baseline and at 4 months, 4 months (16 weeks)|Change in red cell DPA, The difference between red cell levels of docosapentaenoic acid (DPA) at baseline and at 4 months, 4 months (16 weeks)|Change in red cell DHA, The difference between red cell levels of docosahexaenoic acid (DHA) at baseline and at 4…	A comparison of baseline plasma and red cell levels of EPA, DPA and DHA, amongst Saudi residents who regularly consume oily fish with those that do not regularly consume oily fish., A comparison of baseline plasma and red cell levels of EPA, DPA and DHA, amongst Saudi residents who regularly consume oily fish with those that do not regularly consume oily fish., Baseline|An assessment of whether t…	King Abdulaziz University	Royal College of Surgeons, Ireland|University College Dublin	ALL	ADULT, OLDER_ADULT	NA	80	OTHER	INTERVENTIONAL	Allocation: RANDOMIZED|Intervention Model: PARALLEL|Masking: TRIPLE (PARTICIPANT, CARE_PROVIDER, INVESTIGATOR)|Primary Purpose: PREVENTION	KAU-664-23	2024-02-01	2024-10	2024-10	2024-02-14		2024-03-13	Department of Food Science and Nutrition, King Abdulaziz University, Jeddah, 21589, Saudi Arabia
NCT06254586	Effects of Blood Flow Restriction Training on Exercises in Healthy Individuals.	https://clinicaltrials.gov/study/NCT06254586		COMPLETED	Partial restriction of blood flow to working muscles during exercise is proven to increase muscle mass and strength even with low-intensity of exercise. Blood Flow Restriction Training (BFRT) is also beneficial to improve the maximum rate of oxygen consumption (VO2max), bone health, and vascular health. Recent studies focus on its effects beyond the musculoskeletal system. Post-exercise hypotensi…	NO	Health, Subjective	PROCEDURE: Aerobic exercises|PROCEDURE: Resisted exercises	Heart rate, The chest strap heart rate monitors can continuously monitor heart rate throughout the day. These devices use optical sensors or electrodes to detect changes in blood flow and provide real-time data., Baseline|Heart rate, The chest strap heart rate monitors can continuously monitor heart rate throughout the day. These devices use optical sensors or electrodes to detect changes in bloo…			Prince Sattam Bin Abdulaziz University		ALL	ADULT	NA	480	OTHER	INTERVENTIONAL	Allocation: RANDOMIZED|Intervention Model: PARALLEL|Masking: DOUBLE (PARTICIPANT, OUTCOMES_ASSESSOR)|Primary Purpose: TREATMENT	THIAGU 01	2022-04-01	2023-10-30	2023-10-30	2024-02-12		2024-02-12	Gopal Nambi, Al Kharj, Riyadh, 11942, Saudi Arabia
NCT06254118	Treatment of Periodontitis in Menopausal Patients	https://clinicaltrials.gov/study/NCT06254118		COMPLETED	The goal of this clinical trial is to compare the effectiveness of polyunsaturated fatty acids (PUFAs) \[omega-3\] as an adjunctive treatment to scaling and root planing for menopausal women with periodontitis versus scaling and root alone as a non- surgical treatment . . The main question it aims to answer is: â€¢ to investigate the effect of systemic administration of Omega-3 fatty acids in add…	NO	Menopausal Patients|Chronic Periodontitis|Omega 3 Fatty Acids	DRUG: Polyunsaturated Fatty Acids|DIETARY_SUPPLEMENT: olive oil	aspartate aminotransferase (AST) in gingival crevicular fluid (GCF)., AST in GCF will be measured in 20 participants, evaluation of AST in the collected GCF. The assessment was done using the VITROS Dry Technology 60 Chemistry System which can provide accurate results using even very small amounts of GCF (\~10 Âµl). The principle behind the test is to evaluate the enzymatic activity of AST to con…	Plaque Index (PI), The PI was conducted according to O'Leary et al. (1972), this precise index records the presence of supra-gingival plaque on all four tooth surfaces. For this test, the plaque is disclosed using a disclosing tablet. and the stained surfaces around the gingival margins were recorded. the presence or absence of plaque is recorded in a simple chart, the plaque incidence in the ora…		Hadir F. El-Dessouky		FEMALE	ADULT	PHASE4	20	OTHER	INTERVENTIONAL	Allocation: RANDOMIZED|Intervention Model: PARALLEL|Masking: QUADRUPLE (PARTICIPANT, CARE_PROVIDER, INVESTIGATOR, OUTCOMES_ASSESSOR)|Primary Purpose: TREATMENT	HElDessouky	2020-01-22	2022-01-22	2023-01-30	2024-02-12		2024-02-12	King Abdul Aziz University, Jeddah, Makkah, Saudi Arabia
NCT06246032	Impact of Modified Feeding Protocol on Neonatal Outcomes	https://clinicaltrials.gov/study/NCT06246032		ACTIVE_NOT_RECRUITING	The goal of this clinical trial is to compare modified feeding protocol and current feeding protocol on neonatal outcomes in preterm infants who born with weight less than 2kg. The main questions it aims to answer are: * Is Modified feeding protocol will decrease the duration of parenteral nutrition and length of hospital stay? * Is Modified feeding protocol feasible, efficient, and safe in prete…	NO	Preterm|Birth Weight|Feeding Disorder Neonatal	OTHER: Modified feeding Protocol	Length of Stay (LOS), Number of days that participant stayed at hospital, Up to 8 weeks|Duration of Total Parenteral Nutrition (TPN), Number of days that participant received Total Parenteral Nutrition (TPN), up to 2 weeks	Incidence of Necrotizing Enterocolitis, Stage 2, Stage 3, Up to 8 weeks|Incidence of Feeding intolerance, abdominal grith more than 2 cm, gastric residual 50% of the last feed., Up to 8 weeks		Imam Abdulrahman Bin Faisal University		ALL	CHILD	NA	30	OTHER	INTERVENTIONAL	Allocation: NON_RANDOMIZED|Intervention Model: SINGLE_GROUP|Masking: SINGLE (CARE_PROVIDER)|Primary Purpose: SUPPORTIVE_CARE	IRB-PGS-2023-03-443	2023-05-01	2024-04-30	2024-06-30	2024-02-07		2024-02-07	Maternity and Children Hospital, Dammam, Eastern, Saudi Arabia
NCT06241118	A Study to Evaluate the Efficacy and Safety of Subcutaneous Amlitelimab on Background Topical Corticosteroids Therapy in Participants Aged 12 Years and Older With Moderate-to-severe AD Who Have Had an Inadequate Response to Prior Biologic Therapy or an Oral JAK Inhibitor	https://clinicaltrials.gov/study/NCT06241118	AQUA	RECRUITING	This is a parallel group, Phase 3, multinational, multicenter, randomized, double-blind, placebo-controlled, 3-arm study for treatment of participants diagnosed with moderate-to-severe AD on background TCS who have had inadequate response to prior biologic or oral JAKi therapy. The purpose of this study is to measure the efficacy and safety of treatment with amlitelimab solution for subcutaneous …	NO	Dermatitis Atopic	DRUG: Amlitelimab|DRUG: Placebo|DRUG: Topical corticosteroids|DRUG: Topical tacrolimus or pimecrolimus	EU, EU reference countries, and Japan: Proportion of participants with Validated Investigator Global Assessment scale for Atopic Dermatitis (vIGA-AD) of 0 (clear) or 1 (almost clear) and a reduction from baseline of â‰¥2 points at Week 36, The vIGA-AD is an Investigator-completed assessment scale used to determine severity of AD and clinical response to treatment. It is based on a 5-point scale, …	Proportion of participants reaching EASI-75 at Week 36 (for US and US reference countries only), The EASI is an Investigator-assessed validated tool used to measure the extent (area) and severity of AD. Total score ranges from 0 to 72 with a higher score indicating increased extent and severity of AD. EASI-75 is 75% reduction from baseline in EASI score., Week 36|Proportion of participants with v…		Sanofi		ALL	CHILD, ADULT, OLDER_ADULT	PHASE3	330	INDUSTRY	INTERVENTIONAL	Allocation: RANDOMIZED|Intervention Model: PARALLEL|Masking: QUADRUPLE (PARTICIPANT, CARE_PROVIDER, INVESTIGATOR, OUTCOMES_ASSESSOR)|Primary Purpose: TREATMENT	EFC17599|2023-508099-12|U1111-1295-3059	2024-02-29	2026-05-25	2026-09-14	2024-02-05		2025-07-18	University of Alabama at Birmingham- Site Number : 8401267, Birmingham, Alabama, 35233, United States|Center for Dermatology and Plastic Surgery- Site Number : 8401119, Scottsdale, Arizona, 85260, United States|Arkansas Dermatology - North Little Rock- Site Number : 8401244, North Little Rock, Arkansas, 72117, United States|Encino Research Center- Site Number : 8401042, Encino, California, 91436,…
NCT06238622	A Follow-up Study to Test Long-term Treatment With Nerandomilast in People With Pulmonary Fibrosis Who Took Part in a Previous Study With Nerandomilast	https://clinicaltrials.gov/study/NCT06238622	FIBRONEERâ„¢-ON	RECRUITING	This study is open to people with idiopathic pulmonary fibrosis (IPF) or progressive pulmonary fibrosis (PPF). They can only take part if they have completed treatment in a previous study with a medicine called nerandomilast or BI 1015550. The goal of this study is to find out how well people with pulmonary fibrosis tolerate long- term treatment with nerandomilast. The study also tests whether ne…	NO	Idiopathic Pulmonary Fibrosis|Progressive Pulmonary Fibrosis	DRUG: BI 1015550	Occurrence of any adverse event over the course of the extension trial (yes/no) i.e. up until the follow-up/end of study visit planned at the latest at week 99, Up to 99 weeks and 3 days	Absolute change from baseline in Forced vital capacity (FVC) (mL) over time, Up to 98 weeks|Absolute change from baseline in % predicted in Forced vital capacity (FVC) over time, Up to 98 weeks|Time to absolute decline in FVC % predicted of >10% from baseline over the duration of the trial, Up to 98 weeks|Time to first acute Idiopathic Pulmonary Fibrosis/Progressive Pulmonary Fibrosis (IPF/PPF) e…		Boehringer Ingelheim		ALL	ADULT, OLDER_ADULT	PHASE3	1700	INDUSTRY	INTERVENTIONAL	Allocation: NA|Intervention Model: SINGLE_GROUP|Masking: NONE|Primary Purpose: TREATMENT	1305-0031|2023-507353-15-00	2024-09-24	2027-04-28	2027-05-05	2024-02-02		2025-08-06	University of Alabama at Birmingham, Birmingham, Alabama, 35233, United States|University of Arizona, Tucson, Arizona, 85724, United States|University of Southern California, Los Angeles, California, 90033, United States|Cedars-Sinai Medical Center, Los Angeles, California, 90048, United States|University of California Los Angeles, Los Angeles, California, 90095, United States|University of Calif…
NCT06237361	Pilates Benefits in Pediatric Burn Survivors	https://clinicaltrials.gov/study/NCT06237361		COMPLETED	This study investigated the effects of Pilates exercises on lower limb muscle strength, functional capacity, and quality of life in children with burn injuries. In a twelve-week randomized clinical trial involving 60 children, those who received Pilates exercises in addition to traditional physical therapy showed significant improvements in muscle strength, functional capacity, and overall qualit…	NO	Burns|Pilates Exercise|Pediatric Burn	OTHER: Pilates exercises|OTHER: traditional physical therapy program	Muscle Strength Assessment, Assessed using a calibrated handheld dynamometer (Micro FET2, Hoggan Health Technologies Inc., UT, USA), participants performed three 5-second contractions for each muscle group. The average score in newtons was calculated for each muscle group., at baseline|Muscle Strength Assessment, Assessed using a calibrated handheld dynamometer (Micro FET2, Hoggan Health Technolo…	Pediatric Quality of Life Inventory, A self-report questionnaire assessing the health-related quality of life (HRQL) of children and adolescents. It includes physical health, psychosocial health, and a total summary score., at baseline|Pediatric Quality of Life Inventory, A self-report questionnaire assessing the health-related quality of life (HRQL) of children and adolescents. It includes physi…		Qassim University	Prince Sattam Bin Abdulaziz University|Cairo University	ALL	CHILD	NA	60	OTHER	INTERVENTIONAL	Allocation: RANDOMIZED|Intervention Model: PARALLEL|Masking: SINGLE (OUTCOMES_ASSESSOR)|Primary Purpose: TREATMENT	RHPT/023/014	2022-06-10	2023-10-22	2023-12-15	2024-02-01		2024-02-01	Outpatient Clinic of College of Applied Medical Sciences, Prince Sattam bin Abdulaziz University, Al-Kharj, Riyadh, 11432, Saudi Arabia
NCT06230913	Kinesiotaping Versus Pressure Garments on Secondary Upper Extremity Lymphedema.	https://clinicaltrials.gov/study/NCT06230913		COMPLETED	The goal of this randomised control study is to compare kinesiotaping and pressue garments in secondary upper extremity lymphedema following microsurgical breast reconstruction after severe chest burns. The primary objective of this study was to compare the effects of kinesiotaping and pressure garments on limb circumference, handgrip strength, shoulder pain and disability index (SPADI), and limb…	NO	Lymphedema of Upper Arm|Burns Chest Right Lateral|Burns Chest Left Lateral	DEVICE: Kinesiotape|DEVICE: Pressure garment	Arm circumference:, To measure the arm circumference, the patient lays in a prone position with their arms relaxed by the side of the body. A measuring tape is used to take the measurement. It was measured starting with 3 cm on the ulnar styloid process and proceeding with 45 cm proximal, and additionally at the metacarpal bones and midhand. For an accurate reading, the tape was snugly wrapped ar…	Functional disability - SPADI, It is a tool to measure shoulder pain and disability. It consists of 13 criterias to assess pain and disabilty: 5 criterias assess pain and 8 assess disability. The reliability of its coefficients is ICC â‰¥0.89 and has shown high internal consistency., Baseline|Functional disability - SPADI, It is a tool to measure shoulder pain and disability. It consists of 13 cr…		Prince Sattam Bin Abdulaziz University		FEMALE	ADULT	NA	56	OTHER	INTERVENTIONAL	Allocation: RANDOMIZED|Intervention Model: PARALLEL|Masking: DOUBLE (PARTICIPANT, OUTCOMES_ASSESSOR)|Primary Purpose: TREATMENT	RHPT/023/01	2021-09-01	2023-06-30	2023-10-30	2024-01-30		2024-01-30	Dr. Gopal Nambi, Al Kharj, Riyadh, 11942, Saudi Arabia	Statistical Analysis Plan, https://cdn.clinicaltrials.gov/large-docs/13/NCT06230913/SAP_000.pdf
NCT06229249	Effectiveness of Carpal Ligament Self-myofascial Stretching in Carpal Tunnel Syndrome	https://clinicaltrials.gov/study/NCT06229249		COMPLETED	Carpal tunnel syndrome (CTS), also known as median mononeuropathy, occurs when the median nerve is squeezed or compressed as it travels through the carpal tunnel at the wrist. It is common in the age group of 40-60 years. The main aim of the study was to compare the effectiveness of carpal ligament self-myofascial stretching over conventional physical therapy on reducing pain and improving functi…	NO	Carpal Tunnel Syndrome	OTHER: Carpal ligament self-myofascial stretching|OTHER: Conventional physical therapy	Boston Carpal Tunnel Questionnaire, The Boston carpal tunnel syndrome is a disease-specific patient-filled questionnaire, which comprises of two scales, a symptom severity scale (SSS) and a functional status scale (FSS). The symptom severity scale has 11 questions scored from 1 point (mildest) to 5 points (most severe) and the functional status scale has eight questions scored from 1 point (no di…			King Saud University		ALL	ADULT	NA	36	OTHER	INTERVENTIONAL	Allocation: RANDOMIZED|Intervention Model: PARALLEL|Masking: DOUBLE (PARTICIPANT, OUTCOMES_ASSESSOR)|Primary Purpose: TREATMENT	AWH/EC/01/2022	2022-11-17	2023-04-10	2023-05-15	2024-01-29		2024-01-29	King Saud University, Riyadh, 11433, Saudi Arabia
NCT06227078	Effects of Kinesiotaping and Physiotherapy in Grade 2 Osteoarthritis Following Degenerative Meniscal Tears	https://clinicaltrials.gov/study/NCT06227078		COMPLETED	Degenerative meniscal tears are a common cause of osteoarthritis commonly diagnosed in football players and are considered a major risk factor for the development of knee osteoarthritis. This study aimed to investigate the Clinical and functional effects of kinesiotaping and physiotherapy in grade 2 osteoarthritis following degenerative meniscal tears in football players.	NO	Knee Osteoarthritis|Meniscus Tear	DEVICE: Kinesiotaping	Pain intensity - Visual analog scale, The VAS is usually presented as a straight line, often 10 centimeters (or another standard length), with two endpoints representing extreme points on a continuum. For example, one end may be labeled "No Pain" or "No Symptoms," and the other end labeled "Worst Pain Imaginable" or "Maximum Symptoms.", Baseline|Pain intensity - Visual analog scale, The VAS is us…	Functional disability - WOMAC, The WOMAC scale consists of three subscales, each assessing a different dimension of health related to osteoarthritis., Baseline|Functional disability - WOMAC, The WOMAC scale consists of three subscales, each assessing a different dimension of health related to osteoarthritis., 8 weeks|Functional disability - WOMAC, The WOMAC scale consists of three subscales, each…		Gopal Nambi		ALL	ADULT	NA	56	OTHER	INTERVENTIONAL	Allocation: RANDOMIZED|Intervention Model: PARALLEL|Masking: SINGLE (OUTCOMES_ASSESSOR)|Primary Purpose: TREATMENT	RHPT/021/093	2021-09-01	2023-08-30	2023-08-30	2024-01-26		2024-01-26	Saud Alrawilli, Al Kharj, Riyad, 11942, Saudi Arabia
NCT06226103	Effectiveness Of Computer-Based Cognitive Training in Age-Related Cognitive Decline	https://clinicaltrials.gov/study/NCT06226103		COMPLETED	Background: Ageing is frequently accompanied by physiological changes that might result in a deterioration in physical and cognitive abilities, which frequently leads to institutionalization or the loss of autonomy. Mild cognitive impairment (MCI) is an intermediate state between normal cognitive aging and early dementia, the optimal period to intervene with preventive strategies and early treatm…	NO	Age-related Cognitive Decline	OTHER: Aerobic Exercise and Computerized Cognitive Training|OTHER: Conventional Exercises and Brain health lectures	Montreal Cognitive Assessment test, A commonly used test to assess different cognitive domains, including short-term memory recall, visuospatial abilities, executive functions, attention, concentration, and working memory. MoCA scores range between 0 and 30 where the highest score is considered to be normal., at the baseline (day 0), at the end of the treatment (after 12 weeks) as well as after 4…			University of Jazan		ALL	ADULT, OLDER_ADULT	NA	60	OTHER_GOV	INTERVENTIONAL	Allocation: RANDOMIZED|Intervention Model: PARALLEL|Masking: TRIPLE (PARTICIPANT, INVESTIGATOR, OUTCOMES_ASSESSOR)|Primary Purpose: TREATMENT	REC-45/06/919	2024-01-15	2024-12-25	2025-02-12	2024-01-26		2025-07-29	Jazan University, Jazan, Saudi Arabia
NCT06221085	The Influence of Body Mass Index and Smartphone Overuse on Cervical Myofascial Pain: A Cross-sectional Study	https://clinicaltrials.gov/study/NCT06221085		COMPLETED	An observational cross-sectional study will be conducted on 90 female students (right dominant) aged 19-26 years at Jazan University, they will have 40 points or more on Smartphone Addiction Proneness Scale (SAPS) and will be divided into three groups (30 students for each): Group I (BMI\<25kg/m2), Group II (BMI 25-30kg/m2), and Group III (BMI \>30 kg/m2). Pain pressure thresholds were measured u…	NO	Cervical Myofascial Pain Syndrome|Smartphone Addiction|Body Weight|Obesity	DIAGNOSTIC_TEST: Pain Pressure Threshold (PPT)	PPT of upper fiber of trapezius muscle, The upper trapezius trigger point is located in the more horizontal fibers of the upper trapezius at the back of the shoulder, about halfway between the spine and the acromion., two minutes	PPT of Upper Part of Sternocleidomastoid (SCM), TrPs are in the upper part of the sternal division of the muscle near its insertion into the mastoid process., two minutes|PPT of middle Part of Sternocleidomastoid (SCM), TrPs are in the middle part of this division., two minutes|PPT of lower Part of Sternocleidomastoid (SCM), TrPs are at the lower end of this division, near its attachment to the s…		University of Jazan		FEMALE	ADULT		90	OTHER_GOV	OBSERVATIONAL	Observational Model: |Time Perspective: p	HAPO-10-Z-003	2024-01-18	2024-04-15	2024-04-29	2024-01-24		2024-06-21	Jazan University, Riyadh, Jazan, 45142, Saudi Arabia
NCT06208215	RZ358 Treatment for Congenital Hyperinsulinism	https://clinicaltrials.gov/study/NCT06208215	sunRIZE	RECRUITING	The Phase 3 pivotal study is designed to evaluate the efficacy and safety of RZ358 for the treatment of congenital hyperinsulinism (HI) as add-on to standard-of-care (SOC) therapy compared to SOC alone over 24 weeks and to evaluate the longer-term safety and efficacy of RZ358 during a subsequent open-label extension (OLE) period.	NO	Congenital Hyperinsulinism	DRUG: RZ358 (5 mg/kg) + SOC (Standard-of-Care) or Placebo + SOC|DRUG: RZ358 (10 mg/kg) or Placebo + SOC|DRUG: RZ358 (5-10 mg/kg) + SOC	Glycemic efficacy: Target glucose control, Change in average weekly hypoglycemia events from baseline by point-of-care Self-Monitoring Blood Glucose (SMBG), 24 weeks	Glycemic efficacy: Occurrence of hypoglycemia, Change in average daily percent time in hypoglycemia from baseline by Continuous Glucose Monitor (CGM), 24 weeks|Safety Assessments: safety and tolerability of RZ358 in patients with congenital hyperinsulinism, Treatment emergent Adverse Events (AEs) and Serious Adverse Events (SAEs) captured per Common Terminology Criteria for Adverse Events (CTCAE)…		Rezolute		ALL	CHILD, ADULT	PHASE3	56	OTHER	INTERVENTIONAL	Allocation: RANDOMIZED|Intervention Model: PARALLEL|Masking: TRIPLE (PARTICIPANT, CARE_PROVIDER, INVESTIGATOR)|Primary Purpose: TREATMENT	RZ358-301	2024-01-11	2025-04-04	2026-09-28	2024-01-17		2025-03-06	Children's Hospital of Philadelphia, Philadelphia, Pennsylvania, 19104, United States|Cook Children's Medical Center, Fort Worth, Texas, 76104, United States|Rezolute Investigative Site, Varna, Bulgaria, Varna, 9010, Bulgaria|Rezolute Investigative Site, Montreal, Canada,, Montreal, Quebec, H4A 3J1, Canada|Rezolute Investigative Site, Saskatoon, Canada, Saskatoon, S7N 0W8, Canada|Rezolute Investi…
NCT06208150	A Study Comparing Talquetamab Plus Pomalidomide, Talquetamab Plus Teclistamab, and Elotuzumab, Pomalidomide, and Dexamethasone or Pomalidomide, Bortezomib, and Dexamethasone in Participants With Relapsed or Refractory Myeloma Who Have Received an Anti-CD38 Antibody and Lenalidomide	https://clinicaltrials.gov/study/NCT06208150	MonumenTAL-6	RECRUITING	The purpose of this study is to compare the effectiveness of either talquetamab plus pomalidomide (Tal-P) or talquetamab plus teclistamab (Tal-Tec) with elotuzumab, pomalidomide, and dexamethasone (EPd) or pomalidomide, bortezomib, and dexamethasone (PVd).	NO	Relapsed or Refractory Multiple Myeloma	DRUG: Talquetamab|DRUG: Pomalidomide|DRUG: Teclistamab|DRUG: Elotuzumab|DRUG: Dexamethasone|DRUG: Bortezomib	Progression Free Survival (PFS), PFS is defined as the duration from the date of randomization to either progressive disease or death, whichever comes first., Up to 6 years 5 months	Overall Response Rate (ORR), ORR is defined as the percentage of participants with best overall response of partial response (PR) or better according to international myeloma working group (IMWG) response criteria., Up to 6 years 5 months|Complete Response (CR) or Better Rate, CR or better is defined as the percentage of participants with best overall response of CR or better according to IMWG re…		Janssen Research & Development, LLC		ALL	ADULT, OLDER_ADULT	PHASE3	795	INDUSTRY	INTERVENTIONAL	Allocation: RANDOMIZED|Intervention Model: PARALLEL|Masking: NONE|Primary Purpose: TREATMENT	64407564MMY3009|64407564MMY3009|2022-502446-27-00	2024-01-22	2026-04-23	2030-06-30	2024-01-17		2025-07-20	UCSF Fresno, Clovis, California, 93611, United States|UCLA, Santa Monica, California, 90404, United States|Yale University School Of Medicine, New Haven, Connecticut, 06519, United States|Medical Oncology Hematology Consultants, PA, Newark, Delaware, 19713, United States|Memorial Healthcare System, Hollywood, Florida, 33021, United States|Moffitt Cancer Center, Tampa, Florida, 33612, United State…
NCT06202092	Effect of Honey Phonophoresis on Knee Cartilage Thickness	https://clinicaltrials.gov/study/NCT06202092		RECRUITING	Osteoarthritis (OA) is a progressive chronic disease with the loss of articular cartilage. It is now well recognized that the progression of the disease involves erosion of the cartilage, osteochondral inflammatory damage, and bone distortion. Many recent medical procedures provide treatment through improving symptoms through tissue regeneration and restoring homeostasis to local cells. Unlike bo…	NO	Knee Osteoarthritis	DEVICE: Phonophoresis|DEVICE: Ultrasound|PROCEDURE: conventional physiotherapy	cartilage thickness, knee joint cartilage thickness, 4 weeks	Pain severity, measurment of knee pain using Visual analogue scale which is a straight horizontal line of 100 mm. The ends are defined as the extreme limits of the pain orientated from the left (Best) to the right (Worst)., 4 weeks|Functional mobility, Using The Western Ontario and McMaster Universities Arthritis Index which is consisting from consisting of 24 items divided into 3 subscales: Pain…		University of Jazan		ALL	ADULT, OLDER_ADULT	NA	50	OTHER_GOV	INTERVENTIONAL	Allocation: RANDOMIZED|Intervention Model: PARALLEL|Masking: NONE|Primary Purpose: TREATMENT	REC-45/05/851	2024-01-15	2024-02-15	2024-03-15	2024-01-11		2024-02-21	Jazan University, Jazan, Gizan, 45142, Saudi Arabia|Jazan University, Jazan, Gizan, 45142, Saudi Arabia
NCT06199440	Azithromycin Versus Doxycycline on Restistin Level in Periodontitis Patients With Type 2 Diabetes	https://clinicaltrials.gov/study/NCT06199440		COMPLETED	The aim of this study is to evaluate the adjunctive effects of systemic antibiotics used in nonsurgical periodontal treatment (NSPT), compared with NSPT alone, on the periodontal clinical parameters and resistin level in diabetic patients with periodontitis, in order to identify which, one provides an additional effect to non-surgical periodontal therapy	NO	Periodontal Diseases|Type 2 Diabetes	DRUG: Group I|DRUG: Group II|DRUG: Group III	Primary Outcome, Improvements in clinical parameters of periodontitis including Gingival Index, Probing Depth and Clinical Attachment Level, 3 months	Secondary Outcome, Improved resistin level, 3 months		King Abdulaziz University		ALL	ADULT	PHASE1|PHASE2	15	OTHER	INTERVENTIONAL	Allocation: RANDOMIZED|Intervention Model: PARALLEL|Masking: SINGLE (PARTICIPANT)|Primary Purpose: DIAGNOSTIC	121-06-23	2022-06-01	2023-03-30	2023-03-30	2024-01-10		2024-01-10	King Abdulaziz University, Jeddah, Saudi Arabia
NCT06186258	Infective Endocarditis in Percutaneous Pulmonary Revalvulation: Comparison Between Melody and Sapien Valves	https://clinicaltrials.gov/study/NCT06186258	Endopulm	COMPLETED	Percutaneous pulmonary valve revalvulation (PPVR) has emerged as an alternative to surgery for the treatment of congenital heart disease with right ejection pathway dysfunction. The Melody valve (Medtronic Inc., Minneapolis, Minnesota) was the first to be used, validated in 2006 by the European Commission and in 2010 by the Food and Drug Administration (FDA). Subsequently, the Sapien valve (Edwar…	NO	Infective Endocarditis|Congenital Heart Disease|Percutaneous Pulmonary Valve Implantation	DEVICE: percutaneous pulmonary valve implantation (PPVI)	compare the risk of long-term infective endocarditis after percutaneous pulmonary revalvulation with Melody, Sapien XT, Sapien S3 valves., risk of long-term infective endocarditis after percutaneous pulmonary as defined by annualized incidence of infective endocarditis, 10 years	Major cardiovascular events, MAE are defined as during follow-up: need for further surgical or percutaneous pulmonary revalvulation, transplantation, thrombosis of implanted pulmonary valve and death, 10 years		Centre Chirurgical Marie Lannelongue		ALL	CHILD, ADULT, OLDER_ADULT		300	OTHER	OBSERVATIONAL	Observational Model: |Time Perspective: p	2022-552	2021-12-17	2023-07-31	2023-07-31	2023-12-29		2023-12-29	CHU Bordeaux, Bordeaux, 33000, France|CHU de Grenoble, Grenoble, 38500, France|Hopital Marie Lannelongue, Le Plessis-Robinson, 92350, France|CHRU Lille, Lille, 59000, France|CHU de la Timone, Marseille, France|CHU de Nantes, Nantes, 44000, France|Clinique Pasteur, Toulouse, 31000, France|CHU Toulouse, Toulouse, 31300, France|Medical Hospital of the university of Munich, Munich, Germany|Bambin Ges…
NCT06181955	Extracorporeal Shock Wave Therapy in Osteoarthritis	https://clinicaltrials.gov/study/NCT06181955		COMPLETED	The present study has examined the effectiveness of extracorporeal shock wave therapy along with conventional physical therapy on functional ability in grade IV knee osteoarthritis. Intervention program was performed for four weeks. Conventional physical therapy included ultrasound therapy, isometric quadriceps, straight leg raising (SLR) and isometric hip adductor strengthening exercises. Functi…	NO	Osteoarthritis, Knee	OTHER: Extracorporeal Shock Wave Therapy|OTHER: conventional physical therapy	Lower Extremity Functional Scale (LEFS) score, It is a measurement tool used to assess the functional status and ability of individuals with lower extremity musculoskeletal conditions or injuries. The LEFS consists of 20 items and each item is rated on a scale from 0 to 4, with 0 indicating extreme difficulty to perform the activity and 4 indicating no difficulty at all. The scores for all items …			King Saud University		ALL	ADULT	NA	30	OTHER	INTERVENTIONAL	Allocation: RANDOMIZED|Intervention Model: PARALLEL|Masking: DOUBLE (PARTICIPANT, OUTCOMES_ASSESSOR)|Primary Purpose: TREATMENT	AWH/EC/03/2021/2	2021-12-06	2022-02-02	2022-04-27	2023-12-26		2023-12-26	King Saud University, Riyadh, 11433, Saudi Arabia
NCT06178523	Cost-effective Treatment of Unexplained Infertility	https://clinicaltrials.gov/study/NCT06178523		COMPLETED	The issue of unexplained infertility that Southam brought up in 1960 is still a problem today. Despite improvements in infertility assessment, many couples still don't know why they are infertile. Even with the use of the most advanced ovulation detectors, fallopian tube patency tests, and semen evaluations, competency cannot identify every potential flaw in the intricate processes leading to con…	NO	Unexplained Infertility	DRUG: Clomiphene Citrate.|DRUG: Sildenafil Citrate|PROCEDURE: Intrauterine Insemination	Pregnancy outcome, Ultrasound confirmation of intrauterine fetal heartbeat., 7 weeks after positive pregnancy test.			Batterjee Medical College		FEMALE	ADULT	PHASE4	900	OTHER	INTERVENTIONAL	Allocation: RANDOMIZED|Intervention Model: PARALLEL|Masking: DOUBLE (INVESTIGATOR, OUTCOMES_ASSESSOR)|Primary Purpose: TREATMENT	RES/2024/1	2024-01-01	2024-12-31	2024-12-31	2023-12-21		2025-02-13	Batterjee Medical College, Jeddah, Makkah, 21442, Saudi Arabia
NCT06173388	Exercise Training for Cervicogenic Dysphagia	https://clinicaltrials.gov/study/NCT06173388		COMPLETED	Background: Cervicogenic dysphagia is a swallowing difficulty caused by cervical problems that negatively impact pulmonary health, and quality of life and may increase the risk of mortality. Study design: Randomized Controlled Study Purpose: The purpose was to explore the effect of a structured exercise training program composed of cervical stretching, strengthening and stabilizing exercises on t…	NO	Dysphagia, Esophageal	OTHER: Structured exercise training program + The swallow resistance exercise program.|OTHER: Only the swallow resistance exercise program.	Change from the baseline swallowing function at 8-weeks., The change in the swallowing function was evaluated across the 8-weeks period using the swallowing disturbance questionnaire. the swallowing function change was evaluated by assessing the swallowing function at the beginning of the study and at the end of the study (8-weeks interval)., The swallowing function change was evaluated at the be…	Change in the pulmonary functions, The pulmonary functions including the forced vital capacity and the forced expiratory volume in one second was evaluated using the portable spirometer., he pulmonary functions were evaluated initially at the at beginning of the study and at the end of the study (8-weeks interval).		Umm Al-Qura University		ALL	ADULT	NA	32	OTHER	INTERVENTIONAL	Allocation: RANDOMIZED|Intervention Model: PARALLEL|Masking: SINGLE (OUTCOMES_ASSESSOR)|Primary Purpose: TREATMENT	HAPO-02-K-012-202	2022-02-01	2023-01-20	2023-05-20	2023-12-15		2023-12-15	Umm Al-Qura University, Mecca, Saudi Arabia
NCT06168409	A Study to Investigate the Effect of Baxdrostat on Ambulatory Blood Pressure in Participants With Resistant Hypertension	https://clinicaltrials.gov/study/NCT06168409	Bax24	ACTIVE_NOT_RECRUITING	This is a Phase III, multicenter, randomized, double-blind, placebo-controlled, parallel group study to evaluate the safety, tolerability and the effect of 2 mg Baxdrostat vs. placebo, administered QD orally, on the reduction of SBP, measured by average 24-hour ABPM in 212 participants with rHTN (defined as seated SBP â‰¥ 140 mmHg at Screening and mean ambulatory SBP â‰¥ 130 mmHg at baseline, des…	NO	Resistant Hypertension	DRUG: Baxdrostat|DRUG: Placebo	Change from baseline in ambulatory 24-hour average SBP, To assess the effect of treatment with baxdrostat 2 mg versus placebo on ambulatory 24-hour average SBP at Week 12., At Week 12	Change from baseline in ambulatory night-time average SBP, To assess the effect of treatment with baxdrostat 2 mg versus placebo on ambulatory night-time average SBP at Week 12., At Week 12|Change from baseline in ambulatory daytime average SBP, To assess the effect of treatment with baxdrostat 2 mg versus placebo on ambulatory daytime average SBP at Week 12., At Week 12|Change from baseline in s…		AstraZeneca		ALL	ADULT, OLDER_ADULT	PHASE3	217	INDUSTRY	INTERVENTIONAL	Allocation: RANDOMIZED|Intervention Model: PARALLEL|Masking: QUADRUPLE (PARTICIPANT, CARE_PROVIDER, INVESTIGATOR, OUTCOMES_ASSESSOR)|Primary Purpose: TREATMENT	D6970C00009|2023-507640-36-00	2024-03-01	2025-09-05	2025-09-05	2023-12-13		2025-05-21	Research Site, Surprise, Arizona, 85374, United States|Research Site, Hollywood, Florida, 33024, United States|Research Site, Lake Worth, Florida, 33467, United States|Research Site, Port Charlotte, Florida, 33952, United States|Research Site, Fort Wayne, Indiana, 46804, United States|Research Site, Lexington, Kentucky, 40503, United States|Research Site, Bronx, New York, 10455, United States|Res…
NCT06159413	LUMBAR MULTIFIDUS MUSCLES FUNCTION AMONG PATIENTS WITH LOW BACK PAIN: VIRTUAL REALITY VERSUS STABILIZATION EXERCISES.	https://clinicaltrials.gov/study/NCT06159413		COMPLETED	Abstract: Background: The multifidus muscle, the most medially located back muscle and the largest muscle that spans the lumbosacral junction serves to provide dynamic stability to the spinal column. Virtual reality and core stabilization exercises are commonly used for balance training in musculoskeletal conditions. The knowledge regarding the effective implementation of these training protocols…	NO	Low Back Pain|Low Back Pain, Mechanical	DEVICE: VIRTUAL REALITY	Evaluation of pain, The visual analog scale (VAS) is a 10 cm line with 0 representing no pain and 10 representing the worst pain. It will be used to ask patients to rate how much pain they perceived. They will be told to draw a mark on the line where their level of pain will be., 6 weeks|Level of functional impairments, To assess functional disability, we employed the Oswestry Disability Index. T…			University of Hail		ALL	ADULT	NA	60	OTHER	INTERVENTIONAL	Allocation: RANDOMIZED|Intervention Model: PARALLEL|Masking: SINGLE (PARTICIPANT)|Primary Purpose: TREATMENT	UoH1	2023-03-01	2023-10-01	2023-11-01	2023-12-06		2023-12-06	Mohamed raafat Atteya, Ha'il, Hail, 2375, Saudi Arabia
NCT06157476	Stretch-Shortening Cycle Exercise: Potential Implications For Children With Obstetric Brachial Plexus Injury	https://clinicaltrials.gov/study/NCT06157476		COMPLETED	This study was set out to evaluate the effect of a 12-week stretch-shortening cycle exercise (SSC-Ex) on muscle strength, bone mineral density, and upper extremity function in children with obstetric brachial plexus injury (OBPI). Fifty-six patients with OBPI were randomly allocated to the SSC-Ex group (n = 28, received SSC-Ex program, twice/week, over 12 weeks) or the control group (n = 28, rece…	NO	Erb Palsy	OTHER: Stretch-shortening exercise|OTHER: Standard exercise program	Muscle strength, The peak isometric muscle strength (Kg) was measured using a hand-held dynamometer., 2 months|Bone mineral density, The amount of bone mineral divided by the bone scanned area (gm/cm2). It was assessed within the humeral, radial, and ulnar shafts using DEXA scanning., 2 months|Bone mineral content, It is the amount of bone mineral in bone tissue (g/cm). It was calculated by summi…	Functional performance, The affected arm functionality was assessed using the brachial plexus outcome measure. activity scale \[an 11-item performance-based measure with five-point ordinal ratings for each item (I = cannot complete the task and 5 = complete the activity with normal pattern); higher scores denote better performance, with 55 being the maximum attainable score\]., 2 months		Cairo University	Prince Sattam Bin Abdulaziz University	ALL	CHILD	NA	56	OTHER	INTERVENTIONAL	Allocation: RANDOMIZED|Intervention Model: PARALLEL|Masking: SINGLE (OUTCOMES_ASSESSOR)|Primary Purpose: TREATMENT	RHPT/0021/0015	2021-03-14	2022-06-23	2022-06-23	2023-12-05		2023-12-05	Ragab K. Elnaggar, Al Kharj, Riyadh, Saudi Arabia
NCT06156189	Prevalence of Enteral Nutrition Interruption in an Oncology Intensive Care Unit.	https://clinicaltrials.gov/study/NCT06156189		COMPLETED	This is a single-center retrospective observational study. The study aimed to look at the enteral feed interruptions in patients who were intubated and ventilated in an oncology intensive care unit. We collected data of the first 60 interruptions in the adult Oncology ICU from 12/12/2022 to 15/10/2023. We only included intubated and ventilated adult patients more than 18 years of age who had naso…	NO	Critical Illness	DIETARY_SUPPLEMENT: Enteral Feeding	Incidence of number of enteral feed interruptions, Enteral feeding interruptions, December 2022 to October 2023	Calorie deficit, Estimated daily calorie required was calculated and actual calorie received by the patient was calculated and calorie deficit was calculated from this., December 2022 to October 2023|Reasons Delay in restarting Enteral feeding, Reasons for stopping and restarting feed was recorded, December 2022 to October 2023|Delay in feeding in hours, Delay in restarting the feed in hours were…		King Faisal Specialist Hospital & Research Center		ALL	ADULT, OLDER_ADULT		20	OTHER	OBSERVATIONAL	Observational Model: |Time Perspective: p	REC-2022- 0005	2022-12-12	2023-10-15	2023-11-01	2023-12-05		2023-12-05	King Faisal Specialist Hospital and Research Centre, Al MadÄ«nah, 42523, Saudi Arabia
NCT06153537	A Research Study in Saudi Arabia to Understand How the Dose Check App Used With Tresiba Treatment Helps to Control Blood Sugar Level	https://clinicaltrials.gov/study/NCT06153537	DEAL-2	COMPLETED	This study looks at how a mobile based app called 'Dose Check' used along with Tresiba helps to control blood sugar level in participants with type 2 diabetes mellitus. Participants will get Tresiba as prescribed by the study doctor or participants will continue already prescribed treatment with Tresiba. Participants will also be prescribed to use Dose Check app by the study doctor and will be as…	NO	Diabetes Mellitus, Type 2	DRUG: Insulin degludec	Change in glycated haemoglobin (HbA1c), Measured in percentage point., From baseline (week 0) to end of study visit(week 26 [-4 to +8 weeks])	Participants reaching individual HbA1c target set by physician, Measured as number of participants (yes/no)., end of study visit (week 26 [-4 to +8 weeks])|Participants reaching physician set individual fasting blood glucose (FBG) target, Measured as number of participants (yes/no)., From baseline (week 0) to end of study visit(week 26 [-4 to +8 weeks])|Time to physician set individual FBG target…		Novo Nordisk A/S		ALL	ADULT, OLDER_ADULT		179	INDUSTRY	OBSERVATIONAL	Observational Model: |Time Perspective: p	NN1250-7588|U1111-1288-8138	2023-11-29	2025-03-24	2025-03-24	2023-12-01		2025-05-23	Dr. Sulaiman Al Habib- Al Qassim, Buraidah, Al Qassim, 51431, Saudi Arabia|Sulaiman Al Habib- Al Khobar, Al Khobar, 34423, Saudi Arabia|King Fahad Hospital of the University, Alkhobar, 34445, Saudi Arabia|Almoosa Specialist Hospital, Ihsaa, 22141, Saudi Arabia|Saudi airlines Medical Services, Jeddah, 21231, Saudi Arabia|Saudi German Hospital, Jeddah, 23521, Saudi Arabia|My clinic, Jeddah, Saudi A…
NCT06146907	A Comparison of Cognitive-Motor Dual-Task Exercise and Exergaming on Balance, Functional Mobility, and Executive Function in Down Syndrome Children	https://clinicaltrials.gov/study/NCT06146907		COMPLETED	Down syndrome (DS) is a genetic condition that compromises physical and cognitive function. Motor development delays define DS. Additionally, there are executive function issues. Humans need dual-task activities to execute physical and cognitive tasks simultaneously. Cognitively challenged people may struggle to do dual tasks simultaneously. This shows that executive function modulation may boost…	NO	Down Syndrome	OTHER: cognitive motor dual task exercises|OTHER: exergaming	To investigate the effect of the cognitive-motor dual-task training on balance., investigators will use Four-Square Step Test, which measures in seconds and will be compared to normative data for Down syndrome children, 6 weeks|To investigate the effect of Cognitive Motor Dual Task training on functional mobility, investigators will use the Timed Up and Go test (measured in seconds) and compare t…	To examine the effect of cognitive-motor Motor Dual Task on Executive Function, investigators will use the Cambridge Neuropsychological Test Automated Battery (measured in seconds; less time to complete the test indicates improvement)., 6 weeks|To examine the effect of exergaming on Executive Function, investigators will use the Cambridge Neuropsychological Test Automated Battery (measured in sec…		safia Darweesh halwsh		ALL	CHILD	NA	23	OTHER	INTERVENTIONAL	Allocation: RANDOMIZED|Intervention Model: PARALLEL|Masking: DOUBLE (PARTICIPANT, OUTCOMES_ASSESSOR)|Primary Purpose: TREATMENT	exergaming and CMDT	2024-08-28	2024-12-20	2024-12-28	2023-11-27		2025-03-05	King Saud University, Riyadh, 12345, Saudi Arabia
NCT06140277	Using Of Chitosan in Alveolar Ridge Preservation	https://clinicaltrials.gov/study/NCT06140277		ACTIVE_NOT_RECRUITING	The goal of this clinical trial is to assess the efficacy of chitosan as a socket preservation material after tooth extraction in compare to the standard treatment. The study will include patients who exhibit hopeless tooth without any periodontal infection. Smokers, history of allergy, patients with major medical issue and pregnant women will be excluded from the study. The main question\[s\] to…	NO	Tooth Extraction Status Nos|Bone Augmentation	PROCEDURE: extraction with chitosan particles as a replacement for bone graft with collagen membrane|PROCEDURE: extraction with placing of allograft particles with collagen membrane|PROCEDURE: tooth extraction only	Bone Hight, Changes in vertical dimension in mm from baseline using scans section from CBCT., 3 months|Bone volume, Changes in horizontal width in mm from baseline using scans section from CBCT., 3 months	Tissue healing, changes in scale of redness of gingiva from baseline, 3 months|Dry socket, the No of exposed bone from baseline until healing, 3 months		Prince Sattam Bin Abdulaziz University		ALL	ADULT	PHASE2	30	OTHER	INTERVENTIONAL	Allocation: RANDOMIZED|Intervention Model: PARALLEL|Masking: TRIPLE (PARTICIPANT, CARE_PROVIDER, OUTCOMES_ASSESSOR)|Primary Purpose: TREATMENT	PrinceSBAU	2023-01-18	2023-12-01	2024-03-20	2023-11-18		2023-11-18	Prince Sattam Bin Abdulaziz University, Riyadh, Central, 16273, Saudi Arabia
NCT06140264	Effect of Acupuncture Dry Needle in Treatment of Chronic Mechanical Low Back Pain	https://clinicaltrials.gov/study/NCT06140264		COMPLETED	Low back pain affects about 60% to 90% of the working-age population in modern industrial society. Chronic mechanical low back pain (CMLBP) is the most common problem of the working-age population in modern industrial society; it causes a substantial economic burden due to the wide use of medical services and absence from work. The purpose of this trial was to evaluate the short-term effect of ac…	NO	Low Back Pain	OTHER: Acupuncture dry needle	Pain intensity, Pain was assessed by Visual Analog Scale (VAS). VAS is a scale that allows continuous data analysis and uses a 10 cm line with 0 in one end (no pain) and 10 (worst pain) on the other end. Patients were asked to place a mark along the line to denote their level of pain., Four weeks	Functional disability, Functional disability of each patient was assessed by Oswestery disability questionnaire. It is valid and reliable tool. It is consists of 10 multiple choice questions for back pain, patient select one sentence out of six that best describe his pain, Higher scores indicated great pain. Scores (0-20%) minimal disability, Scores (20%- 40%) moderate, Scores (40% - 60%) severe,…		Prince Sattam Bin Abdulaziz University		ALL	ADULT	NA	30	OTHER	INTERVENTIONAL	Allocation: RANDOMIZED|Intervention Model: PARALLEL|Masking: SINGLE (OUTCOMES_ASSESSOR)|Primary Purpose: TREATMENT	RHPT/022/035	2022-09-01	2023-01-11	2023-02-21	2023-11-18		2024-02-15	Walid Kamal Abdelbasset, Al-Kharj, Riyadh, 11942, Saudi Arabia
NCT06138860	Effect of Strain Counter Strain Technique in Treatment of Lower Back Myofascial Pain Syndrome	https://clinicaltrials.gov/study/NCT06138860		COMPLETED	This study aims to investigate the impact of impact of strain counterstrain technique on pain, lumbar range of motion and functional impairment in patients with lower back Myofascial pain syndrome.	NO	Lower Back Myofascial Pain Syndrome	OTHER: strain counter strain technique|OTHER: physical therapy exercises	pain intensity, A Visual Analogue Scale (VAS) will be used by the patient to mark his or her level of pain, usually 10 cm long, ranging from no pain or discomfort (zero) to the worst pain that the patient can possibly feel., up to four weeks	range of motion assessment, inclinometer will be used to assess lumbar flexion, extension and side bending, up to four weeks|functional impairment, Arabic version of Oswestry Disability Index will be used for assessment of functional disability, up to four weeks		Cairo University	King Khalid University	ALL	ADULT	NA	30	OTHER	INTERVENTIONAL	Allocation: RANDOMIZED|Intervention Model: PARALLEL|Masking: DOUBLE (INVESTIGATOR, OUTCOMES_ASSESSOR)|Primary Purpose: TREATMENT	ECM#2023-1101; HAPO-06-B-001	2023-12-01	2024-02-29	2024-02-29	2023-11-18		2024-03-05	Ghada Mohamed Rashad Koura, Abha, Saudi Arabia
NCT06133855	Impact of Electromagnetic Field Therapy on Pain and Function in Patients With Mechanical Back Pain	https://clinicaltrials.gov/study/NCT06133855		COMPLETED	This study aims to investigate the impact of electromagnetic field therapy on pain severity and functional disability in mechanical back pain patients suffering from myofascial trigger points.	NO	Mechanical Low Back Pain	RADIATION: Pulsed electromagnetic field|OTHER: traditional physical therapy program	pain intensity, A Visual Analogue Scale (VAS) will be used by the patient to mark his or her level of pain, usually 10 cm long, ranging from no pain or discomfort (zero) to the worst pain that the patient can possibly feel., up to four weeks	functional disability, Arabic version of Oswestry Disability Index will be used for assessment of functional disability, up to four weeks|lumbar flexion and extension assessment, modified-modified Schober test will be used to assess lumbar flexion and extension, up to four weeks|lumbar lateral flexion assessment, tape measurement will be used to assess lumbar lateral flexion, up to four weeks		Cairo University	King Khalid University	ALL	ADULT	NA	30	OTHER	INTERVENTIONAL	Allocation: RANDOMIZED|Intervention Model: PARALLEL|Masking: DOUBLE (INVESTIGATOR, OUTCOMES_ASSESSOR)|Primary Purpose: TREATMENT	HAPO-06-B-001; ECM#2023-2104	2023-12-01	2024-02-29	2024-02-29	2023-11-18		2024-03-05	Ghada Mohamed Rashad Koura, Abha, Saudi Arabia
NCT06133764	Different Modalities of Management of Odontogenic Keratocysts	https://clinicaltrials.gov/study/NCT06133764	OKCs	RECRUITING	Background The odontogenic keratocysts (OKCs) have been one of the maxillofacial region's most contentious pathological phenomena. Decompression/marsupialization (D/M), enucleation (E), enucleation + chemical cauterization with Carnoy's solution (E+CS), enucleation + peripheral ostectomy (E + PO), as opposed to enucleation + chemical cauterization with Carnoy's solution + peripheral ostectomy (E …	NO	Odontogenic Cysts	PROCEDURE: Enucleation+ Peripheral Ostectomy+Carnoy's solution chemical cauterization (E+CS + PO)|PROCEDURE: Decompression/ marsupialization (D/M)|PROCEDURE: Enucleation (E)|PROCEDURE: Enucleation+Carnoy's solution (E+CS)|PROCEDURE: Enucleation+ Peripheral Ostectomy (E+ PO)	Healing period, The bone filling will monitored by using computed tomography scans, Starting from the postoperative third month up to the postoperative ninth month|Measurement of the bony cavity, A presence of radiolucent area in the computed tomography scans, At the end of the postoperative ninth month|Recurrence rate, The new occurrence of the previously removed odontogenic keratocyst will be d…			Qassim University	Al-Azhar University	ALL	CHILD, ADULT, OLDER_ADULT	NA	50	OTHER	INTERVENTIONAL	Allocation: RANDOMIZED|Intervention Model: PARALLEL|Masking: TRIPLE (PARTICIPANT, INVESTIGATOR, OUTCOMES_ASSESSOR)|Primary Purpose: TREATMENT	23-40-03	2023-02-24	2025-12-31	2026-01-31	2023-11-15		2025-04-13	College of Dentistry, Qassim University, Buraydah, Qassim Region, 1162, Saudi Arabia
NCT06130176	Single-step Functional Sinus Endoscopy and Transoral Surgery	https://clinicaltrials.gov/study/NCT06130176		RECRUITING	Dento- alveolar or dental structural diseases that affect the floor of the maxillary sinus can cause maxillary sinusitis which is known as odontogenic maxillary sinusitis (OMS). Many treatment protocols have been documented to treat OMS. However, There is no unanimity among clinicians on how and who should treat OMS, whether is it otolaryngologist, oral/maxillofacial surgeons, or dentist. Therefo…	NO	Maxillary Sinusitis	PROCEDURE: Single-step Functional Sinus Endoscopy and Transoral Surgery|PROCEDURE: Functional sinus endoscopy|PROCEDURE: Trans oral Surgery	Thickness of the sinus mucosa, On coronal and sagittal CT scans, the thickness of the sinus mucosa will be measures by using measuring tool of the CT scan machine. For each of these picture sets, six mucosal thickness measurements will be taken. Then the average of these measurements will be calculated, Two weeks after intervention|Thickness of the sinus mucosa, On coronal and sagittal CT scans, …			Qassim University	Beni-Suef University|Tanta University	ALL	ADULT, OLDER_ADULT	NA	36	OTHER	INTERVENTIONAL	Allocation: RANDOMIZED|Intervention Model: PARALLEL|Masking: DOUBLE (PARTICIPANT, INVESTIGATOR)|Primary Purpose: TREATMENT	# REC-FDBSU/02062022-03/EM	2018-11-11	2025-12-01	2026-07-01	2023-11-14		2025-04-13	Ghada Amin Khalifa, Buraydah, Qassim Province, 1162, Saudi Arabia
NCT06128811	Dental Isolation Systems Among Pediatric Patients With Different Airway Patency	https://clinicaltrials.gov/study/NCT06128811		NOT_YET_RECRUITING	This randomized clinical trial will aim to evaluate the effect of DryShield isolation (DSI) and Rubber Dam isolation (RDI) systems on arterial oxygen saturation (SpO2), heart rate (HR), blood pressure (BP), behavior, subjective pain and discomfort, and time required among children with different airway patency based on Modified Mallampati classification (MMC). Healthy, cooperative 6-12-year-old c…	NO	Airway Obstruction|Pain|Behavior	DEVICE: Rubber Dam Isolation|DEVICE: DryShieled isolation|OTHER: fissure sealant	Arterial oxygen saturation, Five minutes after the participant is seated on the dental chair, a pulse oximeter (OxyWatch, ChoiceMMed, Hamburg, Germany) will be placed on the right forefinger to record the arterial oxygen saturation., Baseline before starting the dental procedure and then during the procedure at three-minute intervals until the removal of the isolation system.|Behavior, The dental…			King Abdulaziz University		ALL	CHILD	NA	60	OTHER	INTERVENTIONAL	Allocation: RANDOMIZED|Intervention Model: CROSSOVER|Masking: SINGLE (INVESTIGATOR)|Primary Purpose: TREATMENT	134-11-22	2023-11-15	2023-12-30	2024-01-30	2023-11-13		2023-11-13	King AbdulAziz University, Jeddah, 21589, Saudi Arabia
NCT06125314	HER2 TREAT Study: Retrospective Study to Estimate the Prevalence of HER2-low in Unresectable and/or Metastatic Breast Cancer Patients Who Progress on Anti-Cancer Therapy Identified as HER2-Negative From Patient Medical Records in The Gulf Cooperation Council	https://clinicaltrials.gov/study/NCT06125314		COMPLETED	HER2-low Breast cancer (BC) has emerged as a new subtype of BC with distinct clinical, pathological, and prognostic features. Little is known about the prevalence of the HER2-low subtype in HER2-negative patients, and previous reports showed variations in the criteria used to define the HER2-low subtype. Besides, data on the clinical features and prognosis of HER2-low patients are limited, and it…	NO	Breast Neoplasms|Breast Cancer|Breast Carcinoma|Genes|HER2		HER2-low prevalence based on rescoring of historical HER2 fixed tissue slides among HER2-negative Unresectable or/and metastatic Breast Cancer patients., 1st January 2018 to 31st December 2022			AstraZeneca		FEMALE	CHILD, ADULT, OLDER_ADULT		517	INDUSTRY	OBSERVATIONAL	Observational Model: |Time Perspective: p	D133FR00197	2024-03-05	2024-09-30	2024-09-30	2023-11-09		2024-11-01	Research Site, Kuwait, Kuwait|Research Site, Doha, Qatar|Research Site, Makkah, Saudi Arabia|Research Site, Riyadh, Saudi Arabia|Research Site, Abu Dhabi, United Arab Emirates|Research Site, Al Ain, United Arab Emirates|Research Site, Dubai, United Arab Emirates
NCT06124742	Alteration of Taste Among Orthodontic Patients Following Clear Aligners Treatment	https://clinicaltrials.gov/study/NCT06124742		UNKNOWN	The goal of this clinical trial is aimed to assess the gustatory perception and alteration in patients using either clear aligners or fix orthodontics treatment in orthodontic patient aged +18 years and not have any endocrine abnormalities, internal diseases, middle ear affections, xerostomia, or depression. The main question it aims to answer are: Does the clear aligner have an effect on taste p…	NO	Taste Perception|Orthodontic Appliance Complication|Fixed Orthodontic Appliances	DEVICE: clear aligners	assess the gustatory perception and alteration in patients using either clear aligners or fix orthodontics treatment., - To analyze the complaint regarding clear appliances and their effect on taste and flavor perception. - To quantitatively evaluate taste perception by using taste strip., On three separate occasions, the testing procedures will be carried out. - T0- one month before the applianc…			Riyadh Elm University		ALL	ADULT, OLDER_ADULT		134	OTHER	OBSERVATIONAL	Observational Model: |Time Perspective: p	FPGRP/2023/722/949/888|Riyadh Elm University	2023-07-01	2024-01-20	2024-02-01	2023-11-09		2023-11-09	Riyadh Elm University, Riyadh, 11681, Saudi Arabia
NCT06117891	An Observational Study to Learn More About How Well a Treatment Works When Given After Treatment With Atezolizumab and Bevacizumab or Another Similar Combination of Drugs in Adults With Liver Cancer That Cannot be Treated With Surgery	https://clinicaltrials.gov/study/NCT06117891	REFINE-IO	RECRUITING	This is an observational study in which only data will be collected from adults with unresectable hepatocellular carcinoma. These adults should be prescribed a different treatment after treatment with atezolizumab and bevacizumab, or another similar combination of drugs, by their doctors. Unresectable hepatocellular carcinoma (uHCC) is a type of liver cancer that cannot be treated with surgery. I…	NO	Unresectable Hepatocellular Carcinoma	DRUG: Atezolizumab|DRUG: Bevacizumab|DRUG: Durvalumab|DRUG: Tremelimumab,	Overall survival (OS), OS is defined as the time (days) from start of second-line systemic treatment to the date of death, due to any cause. Patients alive or lost to follow-up will be censored at their last date of follow-up., Approximately 36 months	Discriptive analysis of demographic characteristics, At baseline before the first drug administration of second-line systemic treatment|Discriptive analysis of clinical characteristics, At baseline before the first drug administration of second-line systemic treatment|Duration of therapy (DoT), DoT in second-line setting will be calculated as the time (days) from the date of initiation of the sec…		Bayer		ALL	ADULT, OLDER_ADULT		300	INDUSTRY	OBSERVATIONAL	Observational Model: |Time Perspective: p	22453	2023-11-27	2026-11-27	2027-02-01	2023-11-07		2025-08-01	Mercy Medical Center - Medline Healthcare Services LLC, Baltimore, Maryland, 21202, United States|University of Michigan Health System, Ann Arbor, Michigan, 48109, United States|Roswell Park Comprehensive Cancer Center, Buffalo, New York, 14203, United States|University Of Cincinnati Division Of Hematology Oncology - UC Health System, Cincinnati, Ohio, 45219, United States|Corporal Michael J Cres…
NCT06116994	The Effect of Using Camouflaged Dental Syringe	https://clinicaltrials.gov/study/NCT06116994	Camouflage	NOT_YET_RECRUITING	Seeing the dental syringe can be terrifying, especially for young children. Hiding the dental syringe during local anesthesia (LA) administration can sometimes be challenging for the pediatric dentist. Therefore, this randomized clinical trial aims to assess the effect of a camouflaged dental syringe on children's anxiety and behavioral pain in comparison to the traditional dental syringe during …	NO	Anxiety, Dental|Behavior	OTHER: The buccal infiltration anesthesia with a camouflaged dental syringe (Angelus â„¢)|OTHER: The buccal infiltration anesthesia with a conventional dental syringe	Anxiety, Heart rate (HR), at three different time points. As a baseline before Local anesthesia administration, the second will be during the needle insertion, and the third point will be one minute after Local anesthesia administration is completed by using a pulse oximeter|Anxiety, Venham's Anxiety Rating Scale (VARS), during the administration of the local anesthesia, the subjects will be reco…			King Abdulaziz University		ALL	CHILD	NA	60	OTHER	INTERVENTIONAL	Allocation: RANDOMIZED|Intervention Model: PARALLEL|Masking: SINGLE (OUTCOMES_ASSESSOR)|Primary Purpose: TREATMENT	053-02-19	2023-10-30	2023-10-30	2023-12-30	2023-11-03		2023-11-03	King AbdulAziz University, Jeddah, 21589, Saudi Arabia
NCT06114381	Physical Exercise and Diet Management in Vitamin D Deficient Females	https://clinicaltrials.gov/study/NCT06114381		COMPLETED	The purpose of this study was to determine if home based physical exercises protocol and Diet management has an effect on functional performance and depression level related to vitamin D deficiency in females.	NO	Vitamin D Deficiency	OTHER: Home Based Physical Exercise|DIETARY_SUPPLEMENT: Vitamin D3 Supplements|OTHER: Diet Management|BEHAVIORAL: Sun Exposure	Vitamin D3 blood test, Measuring of Vitamin D3 in Blood through lab test, 6 weeks	Hamilton Depression Rating Scale (HAMD), Depression questionnaire The HDRS (also known as the Ham-D) is the most widely used clinician-administered depression assessment scale. The original version contains 17 items (HDRS 17) pertaining to symptoms of depression experienced. The patients were brought and explained to them the method of the questionnaire, and then they answered all 17 questions an…		Badr University		FEMALE	ADULT	NA	120	OTHER	INTERVENTIONAL	Allocation: RANDOMIZED|Intervention Model: PARALLEL|Masking: NONE|Primary Purpose: TREATMENT	BUC-IACUC-231015-43	2023-01-01	2023-06-30	2023-06-30	2023-11-02		2023-11-02	College of Applied Medical Sciences, Jouf University, Kingdom of Saudi Arabia, Jazan, Al Jouf, 85846, Saudi Arabia
NCT06110169	tDCS for Neurological Disability Among Subacute Stroke Survivors to Improve Multiple Domains in Quality of Life	https://clinicaltrials.gov/study/NCT06110169		NOT_YET_RECRUITING	Background: tDCS is an emerging noninvasive brain stimulation that triggers neuroplastic changes in the brain. To enhance motor and executive function, tDCS modifies neuronal activity. Targeted effects of tDCS for physical and cognitive function might help in improving domains related to QoL among stroke survivors. Therefore, the primary goal of the current proposal is to fill the gaps in the lit…	NO	Stroke|Stroke, Ischemic	DEVICE: Anodal Transcranial Direct Current Stimulation (Anodal tDCS)|DEVICE: Sham Transcranial Direct Current Stimulation (tDCS)	SF-36 will be used to measure overall health status, The SF-36 is an indicator of overall health status consisting of 10 Items. SF-36 is well validated and the reliability exceeds 0.80 in most studies. The score range is between 0-100, lower score indicate more disability. The sections of SF-36 include Vitality, Physical functioning, Bodily pain, General health perceptions, Physical role function…	Fugl-Meyer Assessment will be used to evaluate the physical performance of an individual following stroke., The Fugl-Meyer Assessment is a reliable, multi-item, performance-based impairment index. It is categorized into 4 different domains, that is, motor function, joint range of motion, sensory function, balance and joint pain. Each domain contains multiple items scored on a three-point ordinal …		Karthick Balasubramanian		ALL	ADULT, OLDER_ADULT	NA	64	OTHER_GOV	INTERVENTIONAL	Allocation: RANDOMIZED|Intervention Model: PARALLEL|Masking: DOUBLE (PARTICIPANT, OUTCOMES_ASSESSOR)|Primary Purpose: TREATMENT	tDCS for stroke survivors	2023-11	2024-02	2024-04	2023-10-31		2023-11-02	University Hospital, Jazan University, Jazan, 45142, Saudi Arabia
NCT06109597	Risk Factors and Diagnostic Performance of Predictors as a Screening Technique for Gestational Diabetes Mellitus	https://clinicaltrials.gov/study/NCT06109597		COMPLETED	Background Gestational diabetes mellitus (GDM) is a condition that can have negative impacts on both mother and baby. Detecting GDM early is crucial, and fasting plasma glucose (FPG) has been suggested as a possible screening method. This retrospective cross-sectional study aims to investigate potential risk factors and complications associated with GDM. Additionally, it aims to establish the dia…	NO	Gestational Diabetes	OTHER: 75 g glucose tolerance test	Complications associated with gestational diabetes mellitus, The study investigated potential risk factors and complications associated with gestational diabetes mellitus (GDM), including impaired fasting glucose/impaired glucose tolerance (IFG/IGT), family history of diabetes mellitus (DM), and medical conditions., 1 year			King Abdulaziz Medical City		ALL	CHILD, ADULT, OLDER_ADULT		247	OTHER_GOV	OBSERVATIONAL	Observational Model: |Time Perspective: p	fatimahkhobrani	2022-05-23	2023-05-01	2023-07-02	2023-10-31		2023-10-31	Fatimah Khobrani, Jeddah, Saudi Arabia	Study Protocol and Statistical Analysis Plan, https://cdn.clinicaltrials.gov/large-docs/97/NCT06109597/Prot_SAP_000.pdf
NCT06094335	Effect of Virtual Reality on Balance in Autism	https://clinicaltrials.gov/study/NCT06094335		COMPLETED	Children with ASD have poorer postural balance when compared to normal individuals. So, The aim of this study is to assess the effect of Virtual Reality on postural control in Autistic children	NO	Autism	DEVICE: Virtual reality rehabilitation|OTHER: Traditional physical therapy	Static Balance, Change of overall postural sway scores using Biodex balance system, 12 weeks|Functional Balance, Change in balance scores was measured using a pediatric balance scale. PBS collect scores for the 14 tasks assessed. The tasks are scored on a five-point scale (0, 1, 2, 3, or 4), with zero denoting an inability to perform the activity without assistance and four denoting the ability t…			Batterjee Medical College		ALL	CHILD	NA	53	OTHER	INTERVENTIONAL	Allocation: RANDOMIZED|Intervention Model: PARALLEL|Masking: SINGLE (OUTCOMES_ASSESSOR)|Primary Purpose: TREATMENT	VRR	2023-03-10	2023-09-25	2023-10-12	2023-10-23		2023-10-23	Local Autism Center, Jeddah, Saudi Arabia
NCT06091696	The Effect of Inspiratory Muscle Training on Breast Cancer Patients Undergoing Surgery	https://clinicaltrials.gov/study/NCT06091696		COMPLETED	This study will address the female patients who are exposed to surgery after breast cancer. strength training for the inspiratory muscles will be applied in addition to the traditional care including physical therapy that will be compared to the effect of the traditional care alone on multiple outcome measures such as muscle strength, function, fatigue, and stress.	NO	Post-operative Breast Cancer	OTHER: inspiratory muscle training|OTHER: Aerobic exercises	Inspiratory muscle strength by Maximal inspiratory pressure MIP, Measurement of MIP will be performed using a portable electronic respiratory mouth pressure meter device (Micro RPM, Micro Medical Ltd, Kent, UK), which is a reliable and valid tool for the measurement of MIP. The MIP will be measured by deep inspiration through the mouthpiece only from the residual volume after maximal expiration. …			University of Hail		FEMALE	ADULT, OLDER_ADULT	NA	47	OTHER	INTERVENTIONAL	Allocation: RANDOMIZED|Intervention Model: PARALLEL|Masking: DOUBLE (INVESTIGATOR, OUTCOMES_ASSESSOR)|Primary Purpose: TREATMENT	H-2023-367	2023-10-17	2024-01-01	2024-02-01	2023-10-19		2024-05-13	Hisham Hussein, Hail, 3994, Saudi Arabia
NCT06088082	"Analgesic Efficacy of Combined Transversus Abdominis Plane Block and Posterior Rectus Sheath Block in Patients Undergoing Laparoscopic Appendectomy"	https://clinicaltrials.gov/study/NCT06088082		ACTIVE_NOT_RECRUITING	laparoscopic appendectomy is most common surgical procedure necessitates evidence-based clinical pathways such as Enhanced Recovery After Surgery (ERAS). The paradigm of surgery has been shifted from open to laparoscopic. Laparoscopic appendectomy is the most common procedure performed in our institute for acute and chronic appendicitis. Pain control in ERAS is one of the key factors for improved…	NO	ERAS	DRUG: Bupivacaine Hydrochloride	to assess the pain score by verbal numerical rating scale[VNRS], to assess the pain score by using verbal numerical rating scale \[0-10\]in immediate postop period on arrival in PACU and then after 2,4,6,12 and 24 hours postop.between two groups.Low scores on verbal numerical rating scale will be beneficial factor in early discharge of patients from the hospital., 7 months	opiod consumption, to measure opiods consumption in milligrams\[mg\] during intraop followed in PACU and after 4,6,12 and 24 hours postop., 7 months|early mobility after surgery measured by john hopkins highest level of mobility scale[JH-HLM], early mobility after surgery measured by john hopkins highest level of mobility scale\[JH-HLM\] this scale is a validated 1-item ordinal scale ranging from…		King Saud Medical City		ALL	CHILD, ADULT	PHASE3	100	OTHER_GOV	INTERVENTIONAL	Allocation: RANDOMIZED|Intervention Model: PARALLEL|Masking: TRIPLE (PARTICIPANT, CARE_PROVIDER, OUTCOMES_ASSESSOR)|Primary Purpose: PREVENTION	E-21-6173	2023-10-01	2024-04-01	2024-04-20	2023-10-18		2023-10-18	Rashid Saeed Khokhar, Riyadh, Saudi Arabia
NCT06086964	Effect of Therapeutic Diet With Physiotherapy on Gross Motor and Cognition of Autistic Children	https://clinicaltrials.gov/study/NCT06086964		COMPLETED	: A clinical trial will be conducted to investigate the effect of free-gluten/ casein diet along with specific physiotherapy program on gross motor development and cognitive function in 3-12 years old children with ASD, And thus establish a streamlining of nutrition and physical activity for children with autism and ASD.	NO	Autistic Spectrum Disorder	OTHER: therapeutic diet.|OTHER: physiotherapy	gross motor development, Bruininks-oseretsky test of motor proficiency-1, 2 hours|Cognitive function, using Bimet IQ test, 2 hours			University of Jazan		ALL	CHILD	NA	80	OTHER_GOV	INTERVENTIONAL	Allocation: RANDOMIZED|Intervention Model: PARALLEL|Masking: SINGLE (PARTICIPANT)|Primary Purpose: SUPPORTIVE_CARE	HAPO-10-Z-001	2023-10-17	2024-02-16	2024-03-12	2023-10-17		2024-03-15	Jazan University, Jazan, Gizan, 45142, Saudi Arabia
NCT06079307	Effect of Oxygenated Mouthwash and Mouth Foam	https://clinicaltrials.gov/study/NCT06079307		UNKNOWN	The Aim of this independent, parallel, twelve-week clinical study is to assess the efficacy of a commercially available oxygenated mouth rinse and mouth foam on both plaque level and gingival status in addition to assessing the oral health related quality of life.	NO	Gingival Diseases|Plaque, Dental|Quality of Life	OTHER: Oxygenated Mouthwash|OTHER: Oxygenated mouth foam	Gingival index, Gingival index has been used to clinically characterize the degree of gingival inflammation. were the scale range 0-3. zero indicating the best results and 3 as sever gingivitis., baseline|Gingival index, Gingival index has been used to clinically characterize the degree of gingival inflammation. were the scale range 0-3. zero indicating the best results and 3 as sever gingivitis.…	Gum Health Experience Questionnaire (GHEQ), The questions are designed to assess the impact that gum-related symptoms may have on your everyday life. (Assessed through Likert scale were the 5 is the highest score and 1 is the lowest score), Baseline|Gum Health Experience Questionnaire (GHEQ), The questions are designed to assess the impact that gum-related symptoms may have on your everyday life.…		King's College London	King Saud University	ALL	ADULT, OLDER_ADULT	NA	60	OTHER	INTERVENTIONAL	Allocation: RANDOMIZED|Intervention Model: PARALLEL|Masking: SINGLE (OUTCOMES_ASSESSOR)|Primary Purpose: OTHER	E-23- KSU-1001	2023-10-01	2024-01-01	2024-01-01	2023-10-12		2023-10-18	Haya Mahmmod Alayadi, Riyadh, 4312, Saudi Arabia
NCT06077864	A Study to Test the Effect of Survodutide (BI 456906) on Cardiovascular Safety in People With Overweight or Obesity (SYNCHRONIZEâ„¢ - CVOT)	https://clinicaltrials.gov/study/NCT06077864		ACTIVE_NOT_RECRUITING	This study is open to adults who are at least 18 years old and have a body mass index (BMI)bof 27 kg/m2 or more. People can take part if they have cardiovascular or chronic kidney disease. People who have at least 2 health problems related to their weight or risks of cardiovascular disease can participate. Participants must have previously tried to lose weight by changing their diet. The purpose …	NO	Obesity	DRUG: survodutide|DRUG: Placebo	Time to first occurrence of any of the adjudicated components of the composite endpoint consisting of: CV death, non-fatal stroke, non-fatal MI, ischaemia related coronary revascularisation, or HFE (to demonstrate non-inferiority), Heart failure events (HFE) includes hospitalisation for heart failure (HHF), emergency room visit, urgent care visit, or urgent outpatient heart failure (HF) visit (5-…	Time to first occurrence of any of the adjudicated components of the composite endpoint consisting of: CV death, non-fatal stroke, or non-fatal MI (3-point major adverse cardiac event (3P-MACE)) (to demonstrate non-inferiority), up to Week 114|Absolute change in systolic blood pressure (SBP) (mmHg) from baseline to Week 72, Baseline and at Week 72|Absolute change in waist circumference (cm) from …		Boehringer Ingelheim		ALL	ADULT, OLDER_ADULT	PHASE3	5568	INDUSTRY	INTERVENTIONAL	Allocation: RANDOMIZED|Intervention Model: PARALLEL|Masking: QUADRUPLE (PARTICIPANT, CARE_PROVIDER, INVESTIGATOR, OUTCOMES_ASSESSOR)|Primary Purpose: TREATMENT	1404-0040|2022-502442-27-00|U1111-1289-0174	2023-11-20	2026-04-06	2026-06-29	2023-10-11		2025-08-11	Cardiology P.C., Birmingham, Alabama, 35211, United States|AMR Daphne, Daphne, Alabama, 36526, United States|AMR Mobile, Mobile, Alabama, 36608, United States|Mobile Heart Specialists, PC, Mobile, Alabama, 36608, United States|The Institute for Liver Health, LLC, Chandler, Arizona, 85225, United States|Clinical Research Institute of Arizona, LLC, Sun City West, Arizona, 85375, United States|AMR P…
984 01	Slovakia|Funkystuff s.r.o.	Nove Zamky	940 01	Slovakia|DIAB sro	Roznava	4801	Slovakia|Hospital General Universitario de Alicante	Alicante	3010	Spain|Hospital Universitario de Badajoz	Badajoz	6080	Spain|Centro MÃ©dico Teknon	Barcelona	8022	Spain|Hospital Vall d'Hebron	Barcelona	8035	Spain|Hospital ClÃ­nic de Barcelona	Barcelona	8036	Spain|Hospital de Basurto	Bilbao	48013	Spain|Hospital Universitari de Girona Doctor Josep Trueta	Girona	17007	Spain|Hospital Universitario San Cecilio	Granada	18016	Spain|Hospital La Paz	Madrid	28046	Spain|Hospital Virgen de la Victoria	Malaga	29010	Spain|Hospital QuirÃ³nsalud Madrid	Pozuelo de AlarcÃ³n	28223	Spain|Hospital Universitario MarquÃ©s de Valdecilla	Santander	39008	Spain|Complexo Hospitalario Universitario De Santiago	Santiago de Compostela	15706	Spain|Hospital Quironsalud Infanta Luisa	Sevilla	41010	Spain|Hospital Dr. Peset
NCT06077136	Whole Body Vibration in Rehabilitation of Spastic Cerebral Palsy	https://clinicaltrials.gov/study/NCT06077136	WBV	COMPLETED	Spasticity is one of the most common features in children with cerebral palsy (CP) and is evident in the majority of CP types such as hemiplegia, diplegia, quadriplegia, etc. Children with spastic upper motor neuron lesions often experience difficulties with muscle tone and movement, impacting their functional abilities and quality of life. Conventional treatments such as physical therapy and med…	NO	Cerebral Palsy	OTHER: whole body vibration|OTHER: standard physical therapy	Modified Ashworth scale (MAS) for muscle tone, For clinical assessment of spasticity, the Modified Ashworth scale (MAS) will be used to assess the level of calf muscle spasticity. The assessor will apply passive ankle dorsiflexion on the affected side and determine the appropriate grade of spasticity. MAS grades range from 0, for normal muscle tone to 4 for extreme spasticity., at baseline|Modifi…			University of Hail		ALL	CHILD	NA	56	OTHER	INTERVENTIONAL	Allocation: RANDOMIZED|Intervention Model: PARALLEL|Masking: SINGLE (OUTCOMES_ASSESSOR)|Primary Purpose: TREATMENT	H-2023-380	2023-12-01	2024-06-30	2024-07-16	2023-10-11		2025-01-07	Hisham Hussein, Hail, 3994, Saudi Arabia
NCT06076772	Palbociclib Induced Neutropenia; Risk Factors and Treatment Outcome in Metastatic Breast Cancer Patients	https://clinicaltrials.gov/study/NCT06076772		NOT_YET_RECRUITING	Aim of the study to assess the neutropenia induced by Palbociclib in patient receiving Palbociclib in combination with hormonal treatment as first-line therapy in metastatic hormone receptor- positive HER2 negative breast cancer. To evaluate the risk factors for occurrence of neutropenia and treatment outcome as 2 years PFS and OS.	NO	Metastatic Breast Cancer	DRUG: Palbociclib	Investigator will evaluate the patients and treatment characters in counts and percentage of developing high-grade neutropenia induced by palbociclib., Investigator will record the patients and treatment characters in counts and percentage that associated with the occurrence of high-grade neutropenia. And then will compare the characters differences in patients with and without high grade neutrop…			Assiut University		ALL	CHILD, ADULT, OLDER_ADULT		54	OTHER	OBSERVATIONAL	Observational Model: |Time Perspective: p	Palbociclib	2023-11	2026-09	2026-12	2023-10-11		2023-10-11	Asmaa Imam Ahmed, Al MadÄ«nah, AL, 11564, Saudi Arabia
NCT06075758	A Study of Ribociclib in Combination With Hormonal Therapy in HR+/HER2- Advanced or Metastatic Breast Cancer	https://clinicaltrials.gov/study/NCT06075758		RECRUITING	This is a non-interventional, ambispective, observational cohort study describing the real-world safety data of approximately 550 Hormone receptor / Human epidermal growth factor receptor 2 (HR+/HER2-) advanced/metastatic breast cancer patients who have received ribociclib combined with hormonal therapy in pre-and postmenopausal women or men in Middle Eastern countries.	NO	Breast Cancer	OTHER: ribociclib	AEs/SAEs/ severity and frequency, Frequency/ severity of adverse events and lab abnormalities of HR+/HER2- advanced/metastatic breast cancer patients who have received Ribociclib in combination with hormonal therapy at 6and 18 months., 18 months	Proportion of patients who are progression-free, Percentage of progression-free patients (at 18 months following the start date of ribociclib and at the end of ribociclib treatment),, 6 months, 18 months|Proportion of patients with clinical benefit response, Tthe proportion of patients who have a partial or complete response or stable disease(CBR) with Ribociclib at 18 months based on Response Ev…		Novartis Pharmaceuticals		ALL	ADULT, OLDER_ADULT		550	INDUSTRY	OBSERVATIONAL	Observational Model: |Time Perspective: p	CLEE011AIC01	2024-03-07	2025-06-30	2025-06-30	2023-10-10		2025-01-14	Novartis Investigative Site, Amman, 11941, Jordan|Novartis Investigative Site, Muscat, 1331, Oman|Novartis Investigative Site, Riyadh, 11211, Saudi Arabia|Novartis Investigative Site, Al Ain Abu Dhabi, United Arab Emirates
NCT06075147	The SPECTRUM Study: An Observational Study to Learn More About How Well Aflibercept 8 mg Works in Treating Visual Impairment Due to Neovascular Age-related Macular Degeneration or Diabetic Macula Edema	https://clinicaltrials.gov/study/NCT06075147		RECRUITING	This is an observational study in which only data are collected from people who have already been prescribed aflibercept 8 mg by their own doctors. In this study, data from adults with visual impairment due to neovascular age-related macular degeneration (nAMD) or diabetic macula edema (DME) will be collected and studied. Visual impairment is any degree of vision loss that affects a person's abil…	NO	Visual Impairment|Neovascular Age-related Macular Degeneration (nAMD)|Diabetic Macula Edema (DME)	DRUG: Aflibercept 8 mg (VEGF Trap-Eye, BAY86-5321)	The change of best corrected visual acuity (BCVA) from baseline to 12 months as evaluated in routine clinical practice, BCVA measurements at baseline (first injection of aflibercept 8 mg) and at 12 months as ETDRS letters (according to the Early Treatment Diabetic Retinopathy Study (ETDRS) chart or other methods (e.g. Snellen charts) used in the routine clinical practice in participating countrie…	The change of best corrected visual acuity (BCVA) from baseline to 4 weeks, 8 weeks, 6 months, and 24 months as evaluated in routine clinical practice, At baseline, 4 weeks, 8 weeks, 6 months and 24 months|Number of aflibercept 8 mg injections in the study eye during the first 6 months, the first year (12 months), the second year (24 months), and the entire observation period (last visit), respec…		Bayer		ALL	ADULT, OLDER_ADULT		2500	INDUSTRY	OBSERVATIONAL	Observational Model: |Time Perspective: p	22480	2024-02-15	2027-10-30	2028-01-31	2023-10-10		2025-07-20	Many Locations, Multiple Locations, Australia|Many Locations, Multiple Locations, Canada|Many Locations, Multiple Locations, Denmark|Many Locations, Multiple Locations, Finland|Many Locations, Multiple Locations, France|Many Locations, Multiple Locations, Germany|Many Locations, Multiple Locations, Italy|Many Locations, Multiple Locations, Japan|Many Locations, Multiple Locations, Korea, Republic…
NCT06074549	DynamX Bioadaptor Global Post-Market Registry: Clinical Trial of the Elixir Medical DynamX Novolimus Eluting Coronary Bioadaptor System	https://clinicaltrials.gov/study/NCT06074549	Bio-RESTORE	RECRUITING	The goal of this registry is to confirm the safety, and performance of the DynamX Novolimus Eluting Coronary Bioadaptor System in patients with coronary artery disease.	NO	Coronary Artery Disease	DEVICE: DynamX Novolimus-eluting Coronary Bioadaptor System	Device Oriented Clinical Endpoint, Composite of Target Lesion Failure (TLF): cardiovascular death, target vessel myocardial infarction (TV-MI), or clinically indicated target lesion revascularization (CI-TLR), per ARC-2, 12 Months	Clinical Device Success, Achievement of a final residual stenosis \<30% by QCA or visual estimation, using the study device and without a device deficiency, In-Hospital, assessed up to 7 days after procedure|Clinical Procedural Success, Achievement of a final residual stenosis \<30% by QCA or visual estimation, using the study device, with or without any adjunctive devices, and without TLF, In-Ho…		Elixir Medical Corporation		ALL	ADULT, OLDER_ADULT		5000	INDUSTRY	OBSERVATIONAL	Observational Model: |Time Perspective: p	ELX-CL-2002	2024-03-10	2026-12	2026-12	2023-10-10		2024-04-23	King Fahad Armed Forces Hospital, Jeddah, 23311, Saudi Arabia
NCT06072248	Effect of Bronchoscopy on the Outcome of Patients With Severe Sepsis With ARDS and Complicated by VAP From Prolonged Ventilation	https://clinicaltrials.gov/study/NCT06072248		COMPLETED	to evaluate the effect of use of bronchoscopy in the course of sepsis, weaning from the ventilator, duration of ICU stays and mortality rate in septic patients with ARDS due to VAP.	NO	ARDS|Septic Shock	DRUG: Meropenem|PROCEDURE: bronchoscopy|DEVICE: ventilator	number of patients weaned from the ventilator, those who had improvement in all parameters of sepsis (SOFA score) and improvement in (CPIS) score, 2 weeks|number of patients disharged from ICU, Those who weaned from the ventilator and recoverd from sepsis, 2 weeks			King Abdul Aziz Specialist Hospital		ALL	ADULT, OLDER_ADULT	PHASE1|PHASE2	200	NETWORK	INTERVENTIONAL	Allocation: RANDOMIZED|Intervention Model: PARALLEL|Masking: SINGLE (INVESTIGATOR)|Primary Purpose: TREATMENT	icu-23	2020-07-02	2021-12-01	2021-12-01	2023-10-10		2023-10-10	King abd el Aziz specialist hospital, Ta'if, 21944, Saudi Arabia
NCT06072222	Effect of Bronchoscopy on the Outcome of Patients With Severe Sepsis With ARDS and Complicated by VAP From Prolonged Ventilation	https://clinicaltrials.gov/study/NCT06072222		COMPLETED	to evaluate the effect of use of bronchoscopy in the course of sepsis, weaning from the ventilator, duration of ICU stays and mortality rate in septic patients with ARDS due to VAP.	NO	ARDS|Septic Shock	DRUG: Meropenem|PROCEDURE: bronchoscopy|DEVICE: ventilator	number of patients weaned from the ventilator, those who had improvement in all parameters of sepsis (SOFA score) and improvement in (CPIS) score, 2 weeks|number of patients disharged from ICU, Those who weaned from the ventilator and recoverd from sepsis, 2 weeks			King Abdul Aziz Specialist Hospital		ALL	ADULT, OLDER_ADULT	PHASE1|PHASE2	200	NETWORK	INTERVENTIONAL	Allocation: RANDOMIZED|Intervention Model: PARALLEL|Masking: SINGLE (INVESTIGATOR)|Primary Purpose: TREATMENT	icu-22	2020-07-02	2021-12-01	2021-12-01	2023-10-10		2023-10-10	King abd el Aziz specialist hospital, Ta'if, 21944, Saudi Arabia
NCT06066086	A Hinge Flap to Reinforce Buccal Advancement Flap	https://clinicaltrials.gov/study/NCT06066086		RECRUITING	Background The chronic oroantral fistulas (COAF) is an epithelized communication that is formed between the squamous epithelium of the oral cavity and the pseudo-stratified columnar ciliated epithelium of the maxillary sinus with a high recurrent rate. The use of palatal flaps has been documented for treating such fistulae. The presence of the oroantral fistula at the area of second molars or max…	NO	Oroantral Fistula	PROCEDURE: A hinge flap will be performed to reinforce the buccal advancement flap to close the oroantral fistula at the most posterior area of the maxilla|PROCEDURE: An anteriorly based palatal flap will be performed to close the oroantral fistula at the most posterior area of the maxilla	Duration of Surgery, The time elapsed from the initial incision to final closure of the flap. The time will be calculated in minutes. The mean and standard deviation will be then calculated and used to compare between the study's arms.A prolonged time means worse outcomes, 30 minutes|Difficulties during surgeries, Surgical difficulties scoring system will be used.Surgical difficulty was assessed …	Patients' satisfaction, A patient satisfaction survey is a set of questions used to collect feedback from patients to measure their satisfaction with the quality and care of the healthcare service provider.Based on their responses, patients will be divided into three categories: Promoters (9-10), Passives (7-8), and Detractors (0-6)., At the end of the fourth month after surgery		Qassim University		ALL	ADULT, OLDER_ADULT	NA	40	OTHER	INTERVENTIONAL	Allocation: NON_RANDOMIZED|Intervention Model: PARALLEL|Masking: TRIPLE (CARE_PROVIDER, INVESTIGATOR, OUTCOMES_ASSESSOR)|Primary Purpose: TREATMENT	ID: 23-24-14	2023-04-01	2025-12-31	2026-06-30	2023-10-04		2025-04-13	College of Dentistry, Qassim University, Buraydah, Qassim Region, 1162, Saudi Arabia
NCT06066073	"Pain and Emotional Changes on Relationships Between Anxiety and Olfaction"	https://clinicaltrials.gov/study/NCT06066073		COMPLETED	Introduction: This prospective study aimed to assess the impact of olfaction on providing positive emotional responses and reducing dental anxiety and pain. Material: A randomized double-blinded controlled study was enrolled on female patients. The olfaction was stimulated via lavender essential oils. Patients were divided into lavender and control groups. Patients in lavender group inhaled 2 % l…	NO	Anxiety	DRUG: Lavender Oil|DRUG: Distal Water	Anxiety score, Measured by Dental anxiety was measured by the Modified Dental Anxiety Scale (MDAS) questionnaire, 20 minutes after exposure|Pain Score, Measured by a visual analog scale (VAS).These pain scales give people a simple way to rate their pain intensity using a verbal or visual descriptor of their pain. Some examples would be the words "mild," "discomforting," "distressing," "horrible,"…	Blood pressure, The patients were asked to stand up straight, and the sphygmomanometer cuff was inserted around their upper left arms, with a 2.5-inch distance between the antecubital fossa of the arm and the lower edge of the cuff. The blood pressure was measured after the stethoscope was placed over the brachial artery, 20 minutes after exposure		Qassim University		FEMALE	ADULT	NA	350	OTHER	INTERVENTIONAL	Allocation: RANDOMIZED|Intervention Model: PARALLEL|Masking: DOUBLE (PARTICIPANT, INVESTIGATOR)|Primary Purpose: PREVENTION	EA/3006/2018	2017-12-01	2020-09-01	2021-01-15	2023-10-04		2023-10-04	College of Dentistry, Qassim University, Buraydah, Qassim Region, 1162, Saudi Arabia
NCT06063967	A Study to Assess Adverse Events and Change in Disease Activity of Risankizumab Subcutaneous Induction Treatment for Moderately to Severely Active Crohn's Disease.	https://clinicaltrials.gov/study/NCT06063967	AFFIRM	RECRUITING	Crohn's disease (CD) is a long-lasting disease that causes severe inflammation (redness, swelling), in the digestive tract, most often affecting the bowels. It can cause many different symptoms including abdominal pain, diarrhea, tiredness, and weight loss. This study will assess how safe and effective risankizumab subcutaneous (SC) induction treatment is in treating moderately to severely active…	NO	Crohn's Disease	DRUG: Risankizumab SC|DRUG: Placebo for risankizumab	Percentage of Participants With Crohn's Disease Activity Index (CDAI) Clinical Remission (CDAI < 150), The CDAI consists of 8 components; 7 are based on participant diary entries, participant interviews, physical examinations, measurement of body weight and height and 1 is based on laboratory analysis. CDAI clinical remission of Crohn's disease is defined as CDAI \< 150, Week 12|Percentage of Par…	Percentage of Participants With Clinical Remission, Clinical remission is defined as using the average daily Stool Frequency (SF) â‰¤ 2.8 and not worse than Baseline AND average daily Abdominal Pain (AP) score â‰¤ 1 and not worse than Baseline., Week 12|Percentage of Participants With Endoscopic Remission, Endoscopic remission: SES-CD â‰¤ 4 and at least a 2 point reduction versus baseline and no …		AbbVie		ALL	ADULT, OLDER_ADULT	PHASE3	276	INDUSTRY	INTERVENTIONAL	Allocation: RANDOMIZED|Intervention Model: SEQUENTIAL|Masking: TRIPLE (PARTICIPANT, INVESTIGATOR, OUTCOMES_ASSESSOR)|Primary Purpose: TREATMENT	M23-784|2024-516023-13-00	2023-11-15	2027-07	2029-02	2023-10-03		2025-07-16	Gi Alliance - Arizona Digestive Health - Sun City /ID# 268178, Sun City, Arizona, 85351, United States|Southern California Res. Ctr. /ID# 256612, Coronado, California, 92118-1408, United States|Kindred Medical Institute - Corona /ID# 262075, Corona, California, 92879-3104, United States|Valley Clinical Trials, LLC dba Flourish Research /ID# 256610, Covina, California, 91723, United States|Newport…
NCT06062706	Robotic vs. Laparoscopic vs. Open Living Donor Hepatectomy	https://clinicaltrials.gov/study/NCT06062706		ENROLLING_BY_INVITATION	This will be a study to examine the outcomes of open, laparoscopic, and robotic Living Donor Liver Transplantation (LDLT) procedures. The analysis will encompass 3,448 cases (1,724 donor-recipient pairs) from January 2011 to March 2023, documenting the transition between these surgical techniques, with a noted crossover in 2018.	NO	End Stage Liver Disease|Acute Liver Failure|Acute-On-Chronic Liver Failure|Hepatocellular Carcinoma	PROCEDURE: Donor hepatectomy	Donor overall morbidity rate, Complication rate of any severity according to the Clavien-Dindo Classification, From date of donor hepatectomy until the date of first hospital discharge assessed up to 90 days postoperatively.|Recipient overall morbidity rate, Complication rate of any severity according to the Clavien-Dindo Classification, From date of liver transplantation until the date of hospit…	Donor minimally invasive surgery conversion to open rate, Includes conversion to open surgery for both laparoscopic and robotic approaches. This does not apply for the open surgical approach., Time from operation start until conversion to open in minutes assessed up to 720 min|Donor hospital stay in days, Number of days the donor was hospitalised during first hospitalisation. Does not include re-…	Major morbidity rates, These include complications of Grade \> 2 according to the Clavien-Dindo Classification, i.e., requiring an intervention on the patient requiring organ support in the Intensive Care Unit, From date of operation until the date of hospital discharge assessed up to 90 days postoperatively.|Specific complication rates, Infection, bleeding, ascites, vascular, and biliary complic…	King Faisal Specialist Hospital & Research Center		ALL	CHILD, ADULT, OLDER_ADULT		3448	OTHER	OBSERVATIONAL	Observational Model: |Time Perspective: p	RAC 2121012	2023-08-06	2023-10-15	2023-10-30	2023-10-02		2023-10-02	Organ Transplant Center of Excellence, King Faisal Specialist Hospital & Research Centre, Riyadh, 11563, Saudi Arabia
[truncated: 1,276 more rows]
[truncated: 4,465 more columns]
